# Supplementary material for: Combining the Δ-Self-Consistent-Field and GW Methods for Predicting Core Electron Binding Energies in Periodic Solids
Source: J Chem Theory Comput. 2023 May 10;19(11):3276–83. doi: 10.1021/acs.jctc.3c00121 (PMC10269324; doi:10.1021/acs.jctc.3c00121)
Supplement: Supplementary file 2 — ct3c00121_si_002.zip [file ct3c00121_si_002.zip]

Archive with 56 entries (51 files):
- Supplementary_data/
- Supplementary_data/Supplemental_figures_Eqn_2_verification/
- Supplementary_data/Supplemental_figures_Eqn_2_verification/BeO_PBE.dat
- Supplementary_data/Supplemental_figures_Eqn_2_verification/BeO_SCAN.dat
- Supplementary_data/Supplemental_figures_Eqn_2_verification/Be_PBE.dat
- Supplementary_data/Supplemental_figures_Eqn_2_verification/Be_SCAN.dat
- Supplementary_data/Supplemental_figures_Eqn_2_verification/Data_all_materials_SCAN.qti~
- Supplementary_data/Supplemental_figures_Eqn_2_verification/Diamond_PBE.dat
- Supplementary_data/Supplemental_figures_Eqn_2_verification/Diamond_SCAN.dat
- Supplementary_data/Supplemental_figures_Eqn_2_verification/Graphite_PBE.dat
- Supplementary_data/Supplemental_figures_Eqn_2_verification/Graphite_SCAN.dat
- Supplementary_data/Supplemental_figures_Eqn_2_verification/Li_PBE.dat
- Supplementary_data/Supplemental_figures_Eqn_2_verification/Li_SCAN.dat
- Supplementary_data/Supplemental_figures_Eqn_2_verification/Mg_PBE.dat
- Supplementary_data/Supplemental_figures_Eqn_2_verification/Mg_SCAN.dat
- Supplementary_data/Supplemental_figures_Eqn_2_verification/Na_PBE.dat
- Supplementary_data/Supplemental_figures_Eqn_2_verification/Na_SCAN.dat
- Supplementary_data/Supplemental_figures_Eqn_2_verification/Si_PBE.dat
- Supplementary_data/Supplemental_figures_Eqn_2_verification/Si_SCAN.dat
- Supplementary_data/Supplemental_figures_Eqn_2_verification/beta-SiC_PBE.dat
- Supplementary_data/Supplemental_figures_Eqn_2_verification/beta-SiC_SCAN.dat
- Supplementary_data/Supplemental_figures_Eqn_2_verification/hexBN_PBE.dat
- Supplementary_data/Supplemental_figures_Eqn_2_verification/hexBN_SCAN.dat
- Supplementary_data/Supplemental_tables_GW_extrapolation/
- Supplementary_data/Supplemental_tables_GW_extrapolation/BeO.dat
- Supplementary_data/Supplemental_tables_GW_extrapolation/Be_metal.dat
- Supplementary_data/Supplemental_tables_GW_extrapolation/Li_metal.dat
- Supplementary_data/Supplemental_tables_GW_extrapolation/Mg_metal.dat
- Supplementary_data/Supplemental_tables_GW_extrapolation/Na_metal.dat
- Supplementary_data/Supplemental_tables_GW_extrapolation/Silicon.dat
- Supplementary_data/Supplemental_tables_GW_extrapolation/beta_SiC.dat
- Supplementary_data/Supplemental_tables_GW_extrapolation/diamond.dat
- Supplementary_data/Supplemental_tables_GW_extrapolation/graphite.dat
- Supplementary_data/Supplemental_tables_GW_extrapolation/hex_BN.dat
- Supplementary_data/Supplemental_tables_GW_structures_k_grids/
- Supplementary_data/Supplemental_tables_GW_structures_k_grids/BeO.dat
- Supplementary_data/Supplemental_tables_GW_structures_k_grids/Beryllium.dat
- Supplementary_data/Supplemental_tables_GW_structures_k_grids/Li_metal.dat
- Supplementary_data/Supplemental_tables_GW_structures_k_grids/Mg_metal.dat
- Supplementary_data/Supplemental_tables_GW_structures_k_grids/Na_metal.dat
- Supplementary_data/Supplemental_tables_GW_structures_k_grids/Silicon.dat
- Supplementary_data/Supplemental_tables_GW_structures_k_grids/beta_SiC.dat
- Supplementary_data/Supplemental_tables_GW_structures_k_grids/diamond.dat
- Supplementary_data/Supplemental_tables_GW_structures_k_grids/graphite.dat
- Supplementary_data/Supplemental_tables_GW_structures_k_grids/hexBN.dat
- Supplementary_data/Supplemental_tables_size_convergence/
- Supplementary_data/Supplemental_tables_size_convergence/BeO.dat
- Supplementary_data/Supplemental_tables_size_convergence/Beryllium.dat
- Supplementary_data/Supplemental_tables_size_convergence/Lithium.dat
- Supplementary_data/Supplemental_tables_size_convergence/Magnesium.dat
- Supplementary_data/Supplemental_tables_size_convergence/Silicon.dat
- Supplementary_data/Supplemental_tables_size_convergence/Sodium.dat
- Supplementary_data/Supplemental_tables_size_convergence/beta_SiC.dat
- Supplementary_data/Supplemental_tables_size_convergence/diamond.dat
- Supplementary_data/Supplemental_tables_size_convergence/graphite.dat
- Supplementary_data/Supplemental_tables_size_convergence/hex_BN.dat
