# Supplementary material for: Combining the Δ-Self-Consistent-Field and GW Methods for Predicting Core Electron Binding Energies in Periodic Solids
Source: J Chem Theory Comput. 2023 May 10;19(11):3276–83. doi: 10.1021/acs.jctc.3c00121 (PMC10269324; doi:10.1021/acs.jctc.3c00121)
Supplement: Supplementary file 2 — ct3c00121_si_002.zip [file ct3c00121_si_002.zip › Supplementary_data/Supplemental_figures_Eqn_2_verification/BeO_PBE.dat]

Supercell	atoms per supercell	(atoms per supercell)^(-1/3)	Ground-Etot	Charge1-Etot	Delta-SCF	-VBM	ΔSCF-(-ε(VBM))
1x1x1	4	0.6299605249474	-4,906.497370572	-4,894.483218384	12.014152188	11.10187492	0.9122772680005
2x2x1	16	0.3968502629921	-19,625.78245104	-19,614.34357679	11.438874244	11.09426071	0.3446135340024
3x3x2	72	0.2403749283846	-88,313.95633416	-88,302.95085273	11.005481431	10.86539247	0.1400889609988
4x4x3	196	0.1721530188697	-235,501.3928802	-235,490.5104379	10.882442323	10.78775809	0.09468423299621
5x5x3	300	0.1493801582186	-367,970.0140899	-367,959.1615878	10.85250207898	10.77102798	0.08147409898207
6x6x3	432	0.1322834209973	-529,876.1003887	-529,865.2657965	10.83459219593	10.7619557	0.07263649592623
