# Supplementary material for: Combining the Δ-Self-Consistent-Field and GW Methods for Predicting Core Electron Binding Energies in Periodic Solids
Source: J Chem Theory Comput. 2023 May 10;19(11):3276–83. doi: 10.1021/acs.jctc.3c00121 (PMC10269324; doi:10.1021/acs.jctc.3c00121)
Supplement: Supplementary file 2 — ct3c00121_si_002.zip [file ct3c00121_si_002.zip › Supplementary_data/Supplemental_figures_Eqn_2_verification/BeO_SCAN.dat]

Supercell	atoms per supercell	(atoms per supercell)^(-1/3)	Ground-Etot	Charge1-Etot	Delta-SCF	-VBM	1st I.E. (ΔSCF) - (-ε(VBM)) (SCAN)	1st I.E. (ΔSCF) - (-ε(VBM)) (PBE)
1x1x1	4	0.6299605249474	-4,911.365646886	-4,898.763109926	12.60253696	11.68848602	0.9140509400002	0.9122772680005
2x2x1	16	0.3968502629921	-19,644.99198243	-19,632.96131545	12.030666978	11.6826878	0.3479791780002	0.3446135340024
3x3x2	72	0.2403749283846	-88,401.06965219	-88,389.49411173	11.575540458	11.43261106	0.1429293979977	0.1400889609988
4x4x3	196	0.1721530188697	-235,732.8086268	-235,721.3614199	11.447206857	11.35001653	0.097190327003	0.09468423299621
5x5x3	300	0.1493801582186	-368,331.2710966	-368,319.8553294	11.41576718097	11.33223224	0.0835349409662	0.08147409898207
6x6x3	432	0.1322834209973	-530,396.0467609	-530,384.6498917	11.39686915802	11.32258548	0.074283678023	0.07263649592623
