# Supplementary material for: Combining the Δ-Self-Consistent-Field and GW Methods for Predicting Core Electron Binding Energies in Periodic Solids
Source: J Chem Theory Comput. 2023 May 10;19(11):3276–83. doi: 10.1021/acs.jctc.3c00121 (PMC10269324; doi:10.1021/acs.jctc.3c00121)
Supplement: Supplementary file 2 — ct3c00121_si_002.zip [file ct3c00121_si_002.zip › Supplementary_data/Supplemental_figures_Eqn_2_verification/Be_PBE.dat]

Supercell	atoms per supercell	(atoms per supercell)^(-1/3)	Ground-Etot	Charge1-Etot	Delta-SCF	-VBM	ΔSCF-(-ε(VBM))
1x1x1	2	0.7937005259841	-803.816258007	-793.509542567	10.30671544	8.95031962	1.35639582
2x2x1	8	0.5	-3,215.263200647	-3,205.725147493	9.538053154	8.94937462	0.588678534
3x3x2	36	0.3028534321387	-14,468.22829368	-14,459.31292137	8.915372313	8.77603359	0.1393387230003
4x4x3	96	0.2183951161841	-38,581.89016175	-38,573.05920029	8.830961467	8.77331076	0.05765070699973
5x5x3	150	0.1882072057762	-60,284.20100945	-60,275.42873415	8.772275292002	8.70539834	0.06687695200172
6x6x4	288	0.1514267160693	-115,745.6084423	-115,736.8082706	8.800171657014	8.77127468	0.02889697701429
