# Supplementary material for: Combining the Δ-Self-Consistent-Field and GW Methods for Predicting Core Electron Binding Energies in Periodic Solids
Source: J Chem Theory Comput. 2023 May 10;19(11):3276–83. doi: 10.1021/acs.jctc.3c00121 (PMC10269324; doi:10.1021/acs.jctc.3c00121)
Supplement: Supplementary file 2 — ct3c00121_si_002.zip [file ct3c00121_si_002.zip › Supplementary_data/Supplemental_figures_Eqn_2_verification/Be_SCAN.dat]

Supercell	atoms per supercell	(atoms per supercell)^(-1/3)	Ground-Etot	Charge1-Etot	Delta-SCF	-VBM	1st I.E. (ΔSCF) - (-ε(VBM)) (SCAN)	1st I.E. (ΔSCF) - (-ε(VBM)) (PBE)
1x1x1	2	0.7937005259841	-805.006551225	-794.487115128	10.519436097	9.12347862	1.395957477	1.35639582
2x2x1	8	0.5	-3,220.002110229	-3,210.254033073	9.748077156	9.12429384	0.6237833160004	0.588678534
3x3x2	36	0.3028534321387	-14,489.03756654	-14,479.90254423	9.135022307	8.97883989	0.1561824170003	0.1393387230003
4x4x3	96	0.2183951161841	-38,637.20999645	-38,628.15893016	9.051066284002	8.98048881	0.07057747400244	0.05765070699973
5x5x3	150	0.1882072057762	-60,370.56461857	-60,361.59486219	8.969756382998	8.90908544	0.06067094299773	0.06687695200172
6x6x4	288	0.1514267160693	-115,911.3610364	-115,902.3514048	9.009631563007	8.97529805	0.03433351300713	0.02889697701429
