# Supplementary material for: Combining the Δ-Self-Consistent-Field and GW Methods for Predicting Core Electron Binding Energies in Periodic Solids
Source: J Chem Theory Comput. 2023 May 10;19(11):3276–83. doi: 10.1021/acs.jctc.3c00121 (PMC10269324; doi:10.1021/acs.jctc.3c00121)
Supplement: Supplementary file 2 — ct3c00121_si_002.zip [file ct3c00121_si_002.zip › Supplementary_data/Supplemental_figures_Eqn_2_verification/Data_all_materials_SCAN.qti~]

<?xml version="1.0" encoding="UTF-8"?>
<!DOCTYPE qti>
<qti app="QtiPlot" version="1.0.0-rc14" dpi="96" arch="Gnu64" script="Python" windows="21" expand="1">
	<window type="1" name="Li" date="2459563.4981102" x="8" y="6" w="970" h="231">
		<tab rows="30" cols="9" labels="0">
			<col name="Supercell" type="1" format="" plot="6" width="56" stat="0" data="1x1x1;2x2x2;3x3x3;4x4x4;5x5x5;"/>
			<col name="atoms per supercell" type="6" num="0" prec="13" plot="1" width="54" stat="0" data="1;8;27;64;125;"/>
			<col name="(atoms per supercell)^(-1/3)" type="6" num="0" prec="13" plot="1" width="54" formula="(col(&quot;atoms per supercell&quot;))^(-1/3)" stat="0" muparser="1" data="1;0.5;0.333333333333333;0.25;0.2;"/>
			<col name="Ground-Etot" type="6" num="0" prec="13" plot="2" width="116" stat="0" data="-410.236347432;-3281.672303798;-11074.636150487;-26250.433150081;-51269.95287867;"/>
			<col name="Charge1-Etot" type="6" num="0" prec="13" plot="2" width="121" stat="0" data="-404.152960926;-3275.812134505;-11068.956148756;-26244.78958207;-51264.328079075;"/>
			<col name="Delta-SCF" type="6" num="0" prec="13" plot="2" width="111" formula="col(&quot;Charge1-Etot&quot;)-col(&quot;Ground-Etot&quot;)" stat="0" muparser="1" data="6.08338650600001;5.86016929300013;5.68000173099972;5.64356801100075;5.62479959500342;"/>
			<col name="-VBM" type="6" num="0" prec="13" plot="2" width="82" stat="0" data="6.01376891;5.85943579;5.68569431;5.64653606;5.633827;"/>
			<col name="1st I.E. (ΔSCF) - (-ε(VBM)) (SCAN)" type="6" num="0" prec="13" plot="2" width="164" formula="col(&quot;Delta-SCF&quot;)-col(&quot;-VBM&quot;)" stat="0" muparser="1" data="0.0696175960000112;0.000733503000126312;-0.00569257900027953;-0.00296804899924741;-0.00902740499657639;"/>
			<col name="1st I.E. (ΔSCF) - (-ε(VBM)) (PBE)" type="6" num="0" prec="13" plot="2" width="157" stat="0" data="0.0930172740000463;0.00687793200012621;-0.00277040600006817;-0.00416561299755713;-0.00217155400185209;"/>
		</tab>
	</window>
	<window type="1" name="Be" date="2459563.5905366" x="8" y="242" w="970" h="260">
		<tab rows="30" cols="9" labels="0">
			<col name="Supercell" type="6" num="0" prec="13" plot="6" width="54" stat="0" data="1x1x1;2x2x1;3x3x2;4x4x3;5x5x3;6x6x4;"/>
			<col name="atoms per supercell" type="6" num="0" prec="13" plot="1" width="54" stat="0" data="2;8;36;96;150;288;"/>
			<col name="(atoms per supercell)^(-1/3)" type="6" num="0" prec="13" plot="1" width="54" formula="(col(&quot;atoms per supercell&quot;))^(-1/3)" stat="0" muparser="1" data="0.7937005259841;0.5;0.30285343213869;0.218395116184075;0.188207205776206;0.151426716069345;"/>
			<col name="Ground-Etot" type="6" num="0" prec="13" plot="2" width="118" stat="0" data="-805.006551225;-3220.002110229;-14489.037566538;-38637.209996446;-60370.564618574;-115911.361036386;"/>
			<col name="Charge1-Etot" type="6" num="0" prec="13" plot="2" width="119" stat="0" data="-794.487115128;-3210.254033073;-14479.902544231;-38628.158930162;-60361.594862191;-115902.351404823;"/>
			<col name="Delta-SCF" type="6" num="0" prec="13" plot="2" width="112" formula="col(&quot;Charge1-Etot&quot;)-col(&quot;Ground-Etot&quot;)" stat="0" muparser="1" data="10.5194360969999;9.74807715600036;9.13502230700033;9.05106628400245;8.96975638299773;9.00963156300713;"/>
			<col name="-VBM" type="6" num="0" prec="13" plot="2" width="83" stat="0" data="9.12347862;9.12429384;8.97883989;8.98048881;8.90908544;8.97529805;"/>
			<col name="1st I.E. (ΔSCF) - (-ε(VBM)) (SCAN)" type="6" num="0" prec="13" plot="2" width="165" formula="col(&quot;Delta-SCF&quot;)-col(&quot;-VBM&quot;)" stat="0" muparser="1" data="1.39595747699993;0.623783316000363;0.156182417000327;0.0705774740024445;0.0606709429977297;0.0343335130071338;"/>
			<col name="1st I.E. (ΔSCF) - (-ε(VBM)) (PBE)" type="6" num="0" prec="13" plot="2" width="157" stat="0" data="1.35639581999995;0.588678533999953;0.139338723000261;0.0576507069997252;0.0668769520017225;0.0288969770142895;"/>
		</tab>
	</window>
	<window type="1" name="Na" date="2459563.5988394" x="986" y="5" w="1018" h="228">
		<tab rows="30" cols="9" labels="0">
			<col name="Supercell" type="6" num="0" prec="13" plot="6" width="54" stat="0" data="1x1x1;2x2x2;3x3x3;4x4x4;5x5x5;"/>
			<col name="atoms per supercell" type="6" num="0" prec="13" plot="1" width="54" stat="0" data="1;8;27;64;125;"/>
			<col name="(atoms per supercell)^(-1/3)" type="6" num="0" prec="13" plot="1" width="54" formula="(col(&quot;atoms per supercell&quot;))^(-1/3)" stat="0" muparser="1" data="1;0.5;0.333333333333333;0.25;0.2;"/>
			<col name="Ground-Etot" type="6" num="0" prec="13" plot="2" width="123" stat="0" data="-8845.78759788;-70764.745359742;-238827.85149489;-566108.615898171;-1105679.60112519;"/>
			<col name="Charge1-Etot" type="6" num="0" prec="13" plot="2" width="116" stat="0" data="-8841.742781449;-70761.015166386;-238824.288132845;-566105.102940352;-1105676.09572103;"/>
			<col name="Delta-SCF" type="6" num="0" prec="13" plot="2" width="115" formula="col(&quot;Charge1-Etot&quot;)-col(&quot;Ground-Etot&quot;)" stat="0" muparser="1" data="4.04481643100007;3.73019335599383;3.56336204500985;3.51295781892259;3.5054041610565;"/>
			<col name="-VBM" type="6" num="0" prec="13" plot="2" width="83" stat="0" data="3.90228388;3.71434382;3.55363891;3.51020096;3.49991611;"/>
			<col name="1st I.E. (ΔSCF) - (-ε(VBM)) (SCAN)" type="6" num="0" prec="13" plot="2" width="164" formula="col(&quot;Delta-SCF&quot;)-col(&quot;-VBM&quot;)" stat="0" muparser="1" data="0.142532551000072;0.0158495359938335;0.00972313500985322;0.00275685892258659;0.00548805105650363;"/>
			<col name="1st I.E. (ΔSCF) - (-ε(VBM)) (PBE)" type="6" num="0" prec="13" plot="2" width="197" stat="0" data="0.161025127000014;0.0166016619995815;0.00948399099267982;0.00214725497690527;0.00402865006299313;"/>
		</tab>
	</window>
	<window type="1" name="Mg" date="2459563.6050486" x="10" y="504" w="968" h="257">
		<tab rows="30" cols="9" labels="0">
			<col name="Supercell" type="6" num="0" prec="13" plot="6" width="54" stat="0" data="1x1x1;2x2x1;3x3x2;4x4x3;5x5x3;6x6x4;"/>
			<col name="atoms per supercell" type="6" num="0" prec="13" plot="1" width="54" stat="0" data="2;8;36;96;150;288;"/>
			<col name="(atoms per supercell)^(-1/3)" type="6" num="0" prec="13" plot="1" width="54" formula="(col(&quot;atoms per supercell&quot;))^(-1/3)" stat="0" muparser="1" data="0.7937005259841;0.5;0.30285343213869;0.218395116184075;0.188207205776206;0.151426716069345;"/>
			<col name="Ground-Etot" type="6" num="0" prec="13" plot="2" width="119" stat="0" data="-10909.557253919;-43637.926872377;-196371.252498583;-523657.390681092;-818214.919178812;-1570973.03826053;"/>
			<col name="Charge1-Etot" type="6" num="0" prec="13" plot="2" width="118" stat="0" data="-10904.342374088;-43632.993934618;-196366.616137064;-523652.84362875;-818210.390811278;-1570968.5274589;"/>
			<col name="Delta-SCF" type="6" num="0" prec="13" plot="2" width="112" formula="col(&quot;Charge1-Etot&quot;)-col(&quot;Ground-Etot&quot;)" stat="0" muparser="1" data="5.21487983099905;4.93293775899656;4.63636151899118;4.547052341979;4.52836753393058;4.51080162497237;"/>
			<col name="-VBM" type="6" num="0" prec="13" plot="2" width="82" stat="0" data="4.85629478;4.84304844;4.61389018;4.53447144;4.51696996;4.50231151;"/>
			<col name="1st I.E. (ΔSCF) - (-ε(VBM)) (SCAN)" type="6" num="0" prec="13" plot="2" width="163" formula="col(&quot;Delta-SCF&quot;)-col(&quot;-VBM&quot;)" stat="0" muparser="1" data="0.358585050999053;0.0898893189965593;0.0224713389911795;0.0125809019789971;0.0113975739305774;0.00849011497237306;"/>
			<col name="1st I.E. (ΔSCF) - (-ε(VBM)) (PBE)" type="6" num="0" prec="13" plot="2" width="156" stat="0" data="0.348739173999677;0.0870891460007917;0.0236109450153688;0.0141188209758791;0.0102630680221791;0.007764200214182;"/>
		</tab>
	</window>
	<window type="1" name="Graphite" date="2459563.6131139" x="7" y="928" w="972" h="286">
		<tab rows="30" cols="9" labels="0">
			<col name="Supercell" type="6" num="0" prec="13" plot="6" width="56" stat="0" data="1x1x1;2x2x2;3x3x3;4x4x4;2x2x1;4x4x2;6x6x3;"/>
			<col name="atoms per supercell" type="6" num="0" prec="13" plot="1" width="54" stat="0" data="4;32;108;256;16;128;432;"/>
			<col name="(atoms per supercell)^(-1/3)" type="6" num="0" prec="13" plot="1" width="54" formula="(col(&quot;atoms per supercell&quot;))^(-1/3)" stat="0" muparser="1" data="0.629960524947437;0.314980262473718;0.209986841649146;0.157490131236859;0.39685026299205;0.198425131496025;0.13228342099735;"/>
			<col name="Ground-Etot" type="6" num="0" prec="13" plot="2" width="122" stat="0" data="-4150.802865729;-33205.295464714;-112066.235649776;-265637.071921127;-16602.929652975;-132819.0665975;-448261.833041415;"/>
			<col name="Charge1-Etot" type="6" num="0" prec="13" plot="2" width="118" stat="0" data="-4142.107195301;-33197.83195;-112059.128014866;-265630.141896986;-16595.110616735;-132812.0010095;-448254.955734448;"/>
			<col name="Delta-SCF" type="6" num="0" prec="13" plot="2" width="112" formula="col(&quot;Charge1-Etot&quot;)-col(&quot;Ground-Etot&quot;)" stat="0" muparser="1" data="8.69567042800008;7.46351471399976;7.10763491000398;6.93002414098009;7.81903623999824;7.06558799999766;6.87730696704239;"/>
			<col name="-VBM" type="6" num="0" prec="13" plot="2" width="86" stat="0" data="6.85118259;6.77615435;6.7550746;6.73846302;6.84029236;6.7521523;6.73392892;"/>
			<col name="1st I.E. (ΔSCF) - (-ε(VBM)) (SCAN)" type="6" num="0" prec="13" plot="2" width="157" formula="col(&quot;Delta-SCF&quot;)-col(&quot;-VBM&quot;)" stat="0" muparser="1" data="1.84448783800009;0.687360363999757;0.35256031000398;0.191561120980094;0.97874387999824;0.313435699997661;0.143378047042386;"/>
			<col name="1st I.E. (ΔSCF) - (-ε(VBM)) (PBE)" type="6" num="0" prec="13" plot="2" width="157" stat="0" data="1.87188170199988;0.676541085001253;0.346609251996547;0.188527145963597;0.969144757001525;0.308692670994732;0.140405349003181;"/>
		</tab>
	</window>
	<window type="1" name="BeO" date="2459563.6537159" x="986" y="231" w="1017" h="258">
		<tab rows="30" cols="9" labels="0">
			<col name="Supercell" type="6" num="0" prec="13" plot="6" width="54" stat="0" data="1x1x1;2x2x1;3x3x2;4x4x3;5x5x3;6x6x3;"/>
			<col name="atoms per supercell" type="6" num="0" prec="13" plot="1" width="54" stat="0" data="4;16;72;196;300;432;"/>
			<col name="(atoms per supercell)^(-1/3)" type="6" num="0" prec="13" plot="1" width="54" formula="(col(&quot;atoms per supercell&quot;))^(-1/3)" stat="0" muparser="1" data="0.629960524947437;0.39685026299205;0.240374928384568;0.172153018869659;0.149380158218572;0.13228342099735;"/>
			<col name="Ground-Etot" type="6" num="0" prec="13" plot="2" width="123" stat="0" data="-4911.365646886;-19644.991982433;-88401.069652186;-235732.808626787;-368331.271096578;-530396.046760908;"/>
			<col name="Charge1-Etot" type="6" num="0" prec="13" plot="2" width="118" stat="0" data="-4898.763109926;-19632.961315455;-88389.494111728;-235721.36141993;-368319.855329397;-530384.64989175;"/>
			<col name="Delta-SCF" type="6" num="0" prec="13" plot="2" width="113" formula="col(&quot;Charge1-Etot&quot;)-col(&quot;Ground-Etot&quot;)" stat="0" muparser="1" data="12.6025369600002;12.0306669780002;11.5755404579977;11.447206857003;11.4157671809662;11.396869158023;"/>
			<col name="-VBM" type="6" num="0" prec="13" plot="2" width="85" stat="0" data="11.68848602;11.6826878;11.43261106;11.35001653;11.33223224;11.32258548;"/>
			<col name="1st I.E. (ΔSCF) - (-ε(VBM)) (SCAN)" type="6" num="0" prec="13" plot="2" width="164" formula="col(&quot;Delta-SCF&quot;)-col(&quot;-VBM&quot;)" stat="0" muparser="1" data="0.914050940000202;0.3479791780002;0.142929397997701;0.0971903270030001;0.0835349409661994;0.074283678022999;"/>
			<col name="1st I.E. (ΔSCF) - (-ε(VBM)) (PBE)" type="6" num="0" prec="13" plot="2" width="190" stat="0" data="0.91227726800048;0.344613534002363;0.140088960998771;0.0946842329962116;0.0814740989820706;0.0726364959262344;"/>
		</tab>
	</window>
	<window type="1" name="hexBN" date="2459563.6607782" x="2" y="764" w="976" h="160">
		<tab rows="30" cols="9" labels="0">
			<col name="Supercell" type="6" num="0" prec="13" plot="6" width="54" stat="0" data="2x2x1;4x4x2;6x6x3;"/>
			<col name="atoms per supercell" type="6" num="0" prec="13" plot="1" width="54" stat="0" data="16;128;432;"/>
			<col name="(atoms per supercell)^(-1/3)" type="6" num="0" prec="13" plot="1" width="54" formula="(col(&quot;atoms per supercell&quot;))^(-1/3)" stat="0" muparser="1" data="0.39685026299205;0.198425131496025;0.13228342099735;"/>
			<col name="Ground-Etot" type="6" num="0" prec="13" plot="2" width="120" stat="0" data="-17365.213878333;-138913.267925336;-468827.668773916;"/>
			<col name="Charge1-Etot" type="6" num="0" prec="13" plot="2" width="118" stat="0" data="-17356.00499742;-138904.324601666;-468818.759627147;"/>
			<col name="Delta-SCF" type="6" num="0" prec="13" plot="2" width="113" formula="col(&quot;Charge1-Etot&quot;)-col(&quot;Ground-Etot&quot;)" stat="0" muparser="1" data="9.20888091300003;8.94332366998424;8.90914676903049;"/>
			<col name="-VBM" type="6" num="0" prec="13" plot="2" width="84" stat="0" data="8.94266543;8.88998418;8.88530973;"/>
			<col name="1st I.E. (ΔSCF) - (-ε(VBM)) (SCAN)" type="6" num="0" prec="13" plot="2" width="169" formula="col(&quot;Delta-SCF&quot;)-col(&quot;-VBM&quot;)" stat="0" muparser="1" data="0.26621548300003;0.0533394899842374;0.0238370390304858;"/>
			<col name="1st I.E. (ΔSCF) - (-ε(VBM)) (PBE)" type="6" num="0" prec="13" plot="2" width="155" stat="0" data="0.27014631400076;0.0522692830095064;0.0230809190101837;"/>
		</tab>
	</window>
	<window type="1" name="Diamond" date="2459563.6644391" x="985" y="490" w="1018" h="258">
		<tab rows="30" cols="9" labels="0">
			<col name="Supercell" type="6" num="0" prec="13" plot="6" width="59" stat="0" data="1x1x1;2x2x2;3x3x3;4x4x4;5x5x5;6x6x6;"/>
			<col name="atoms per supercell" type="6" num="0" prec="13" plot="1" width="54" stat="0" data="2;16;54;128;250;432;"/>
			<col name="(atoms per supercell)^(-1/3)" type="6" num="0" prec="13" plot="1" width="54" formula="(col(&quot;atoms per supercell&quot;))^(-1/3)" stat="0" muparser="1" data="0.7937005259841;0.39685026299205;0.2645668419947;0.198425131496025;0.15874010519682;0.13228342099735;"/>
			<col name="Ground-Etot" type="6" num="0" prec="13" plot="2" width="124" stat="0" data="-2075.295108735;-16602.20209439;-56032.340530257;-132809.608679371;-259393.301546575;-448241.42009531;"/>
			<col name="Charge1-Etot" type="6" num="0" prec="13" plot="2" width="116" stat="0" data="-2064.351306765;-16593.001441934;-56023.56279007;-132800.965820891;-259384.729548883;-448233.090241441;"/>
			<col name="Delta-SCF" type="6" num="0" prec="13" plot="2" width="114" formula="col(&quot;Charge1-Etot&quot;)-col(&quot;Ground-Etot&quot;)" stat="0" muparser="1" data="10.9438019700001;9.20065245599835;8.77774018700438;8.642858480016;8.5719976919936;8.32985386904329;"/>
			<col name="-VBM" type="6" num="0" prec="13" plot="2" width="85" stat="0" data="8.39675736;8.40306448;8.4038325;8.42642532;8.42733008;8.22358902;"/>
			<col name="1st I.E. (ΔSCF) - (-ε(VBM)) (SCAN)" type="6" num="0" prec="13" plot="2" width="160" formula="col(&quot;Delta-SCF&quot;)-col(&quot;-VBM&quot;)" stat="0" muparser="1" data="2.54704461000009;0.797587975998352;0.373907687004383;0.216433160016003;0.144667611993601;0.10626484904329;"/>
			<col name="1st I.E. (ΔSCF) - (-ε(VBM)) (PBE)" type="6" num="0" prec="13" plot="2" width="192" stat="0" data="2.52654408400003;0.783124714002779;0.367674311994275;0.213785478005153;0.143219118986986;0.108589270025766;"/>
		</tab>
	</window>
	<window type="1" name="beta-SiC" date="2459570.5586723" x="984" y="751" w="1018" h="222">
		<tab rows="30" cols="9" labels="0">
			<col name="Supercell" type="6" num="0" prec="13" plot="6" width="55" stat="0" data="1x1x1;2x2x2;3x3x3;4x4x4;5x5x5;"/>
			<col name="atoms per supercell" type="6" num="0" prec="13" plot="1" width="54" stat="0" data="2;16;54;128;250;"/>
			<col name="(atoms per supercell)^(-1/3)" type="6" num="0" prec="13" plot="1" width="54" formula="(col(&quot;atoms per supercell&quot;))^(-1/3)" stat="0" muparser="1" data="0.7937005259841;0.39685026299205;0.2645668419947;0.198425131496025;0.15874010519682;"/>
			<col name="Ground-Etot" type="6" num="0" prec="13" plot="2" width="122" stat="0" data="-8935.014331494;-71479.112484949;-241236.782240996;-571819.399570471;-1116833.98992287;"/>
			<col name="Charge1-Etot" type="6" num="0" prec="13" plot="2" width="116" stat="0" data="-8925.347992105;-71470.320090249;-241228.530137978;-571811.249828225;-1116825.87957784;"/>
			<col name="Delta-SCF" type="6" num="0" prec="13" plot="2" width="113" formula="col(&quot;Charge1-Etot&quot;)-col(&quot;Ground-Etot&quot;)" stat="0" muparser="1" data="9.6663393889994;8.79239469999447;8.25210301799234;8.14974224602338;8.11034503299743;"/>
			<col name="-VBM" type="6" num="0" prec="13" plot="2" width="82" stat="0" data="8.46451263;8.47291841;8.10020264;8.0511792;8.03355049;"/>
			<col name="1st I.E. (ΔSCF) - (-ε(VBM)) (SCAN)" type="6" num="0" prec="13" plot="2" width="172" formula="col(&quot;Delta-SCF&quot;)-col(&quot;-VBM&quot;)" stat="0" muparser="1" data="1.2018267589994;0.319476289994475;0.151900377992341;0.0985630460233793;0.0767945429974297;"/>
			<col name="1st I.E. (ΔSCF) - (-ε(VBM)) (PBE)" type="6" num="0" prec="13" plot="2" width="190" stat="0" data="1.18551679500013;0.312040643000355;0.14841241500174;0.0962592650091798;0.0751788099567197;"/>
		</tab>
	</window>
	<window type="1" name="Si" date="2459570.5643736" x="984" y="978" w="1018" h="258">
		<tab rows="29" cols="9" labels="0">
			<col name="Supercell" type="6" num="0" prec="13" plot="6" width="58" stat="0" data="1x1x1;2x2x2;3x3x3;4x4x4;5x5x5;"/>
			<col name="atoms per supercell" type="6" num="0" prec="13" plot="1" width="54" stat="0" data="2;16;54;128;250;"/>
			<col name="(atoms per supercell)^(-1/3)" type="6" num="0" prec="13" plot="1" width="54" formula="(col(&quot;atoms per supercell&quot;))^(-1/3)" stat="0" muparser="1" data="0.7937005259841;0.39685026299205;0.2645668419947;0.198425131496025;0.15874010519682;"/>
			<col name="Ground-Etot" type="6" num="0" prec="13" plot="2" width="121" stat="0" data="-15793.407998618;-126346.498991833;-426414.160943792;-1010756.10337885;-1974130.64816124;"/>
			<col name="Charge1-Etot" type="6" num="0" prec="13" plot="2" width="116" stat="0" data="-15786.078196365;-126339.920959797;-426408.031279543;-1010750.11311045;-1974124.70927027;"/>
			<col name="Delta-SCF" type="6" num="0" prec="13" plot="2" width="111" formula="col(&quot;Charge1-Etot&quot;)-col(&quot;Ground-Etot&quot;)" stat="0" muparser="1" data="7.3298022529998;6.57803203599178;6.1296642490197;5.99026839795988;5.9388909637928;"/>
			<col name="-VBM" type="6" num="0" prec="13" plot="2" width="82" stat="0" data="6.20459138;6.20267635;5.95635077;5.891162;5.86794052;"/>
			<col name="1st I.E. (ΔSCF) - (-ε(VBM)) (SCAN)" type="6" num="0" prec="13" plot="2" width="173" formula="col(&quot;Delta-SCF&quot;)-col(&quot;-VBM&quot;)" stat="0" muparser="1" data="1.1252108729998;0.375355685991782;0.173313479019697;0.099106397959881;0.0709504437928006;"/>
			<col name="1st I.E. (ΔSCF) - (-ε(VBM)) (PBE)" type="6" num="0" prec="13" plot="2" width="190" stat="0" data="1.11894082000091;0.373844757994044;0.171980543002115;0.0984820299814313;0.0702988099016579;"/>
		</tab>
	</window>
	<window type="3" name="2nd_Li_graph" date="2459591.5331095" x="3" y="708" w="850" h="700" dpi="96">
		<layout cw="842" ch="652" w="679" h="509" left="5" right="5" top="5" bottom="5" rows="1" cols="1" vSpace="5" hSpace="5" hAlign="0" vAlign="0" align="0" common="0" link="0" scale="0" currentLayer="0" sPrint="0" cmPrint="0" atUnits="1" atdIndex="0" atPolicy="4" alMode="0" luMode="2"/>
		<tab x="4" y="36" w="823" h="579" autoscale="1" maxMajorTicks="20" axesLayout="0" antialias="1" sync="1" gap="1" dataMargins="1">
			<page x="0.00475059" y="0.0552147" w="0.977435" h="0.888037"/>
			<frame bg="#ffffff,0"/>
			<canvas x="110" y="50" w="700" h="500" fixRatio="0" bg="#ffffff,0"/>
			<grid xAxis="2" yAxis="0"/>
			<curve type="1" z="21" table="Li" x="(atoms per supercell)^(-1/3)" y="1st I.E. (ΔSCF) - (-ε(VBM)) (SCAN)" from="0" to="-1" line="0" lc="#000000" lw="1" ls="0" brc="#000000" brs="0">
				<symbol style="1" size="7" lc="#000000" lw="1" ls="0" brc="#000000"/>
			</curve>
			<curve type="1" z="22" table="Li" x="(atoms per supercell)^(-1/3)" y="1st I.E. (ΔSCF) - (-ε(VBM)) (PBE)" from="0" to="-1" line="0" lc="#ff0000" lw="1" ls="0" brc="#000000" brs="0">
				<symbol style="2" size="11" lc="#ff0000" lw="1.5" ls="0" brc="#000000" brs="0"/>
			</curve>
			<axis id="0" on="1" type="0" format="1" prec="2" lw="2">
				<div from="-0.02" to="0.1" step="0" maj="7" min="4" type="0"/>
				<ticks maj="3" majl="15" min="3" minl="10"/>
				<title text="Difference (eV)" color="#000000" font="Arial,18,-1,5,50,0,0,0,0,0" align="5124" space="10" fmw="160.859"/>
				<labels space="4" font="Arial,18,-1,5,50,0,0,0,0,0" align="0"/>
			</axis>
			<axis id="1" on="1" type="0" format="0" prec="6" lw="2">
				<div from="-0.02" to="0.1" step="0" maj="7" min="4" type="0"/>
				<ticks maj="3" majl="15" min="3" minl="10"/>
			</axis>
			<axis id="2" on="1" type="0" format="1" prec="1" lw="2">
				<div from="0" to="1.2" step="0" maj="7" min="4" type="0"/>
				<ticks maj="3" majl="15" min="3" minl="10"/>
				<title text="(Atoms per supercell)&lt;sup&gt;-1/3&lt;/sup&gt;" color="#000000" font="Arial,18,-1,5,50,0,0,0,0,0" align="5124" space="2" fmw="409.375"/>
				<labels space="4" font="Arial,18,-1,5,50,0,0,0,0,0" align="0"/>
			</axis>
			<axis id="3" on="1" type="0" format="0" prec="6" lw="2">
				<div from="0" to="1.2" step="0" maj="7" min="4" type="0"/>
				<ticks maj="3" majl="15" min="3" minl="10"/>
			</axis>
			<item type="2" x="0.0515021459227468" y="0.0927855711422846" frame="0" lc="#000000" lw="1" ls="0" bg="#ffffff,0" onTop="1" at="0" on="1" auto="1" font="Arial,18,-1,5,50,0,0,0,0,0" text="Lithium&#10;\l(1)%(1)&#10;\l(2)%(2)"/>
		</tab>
	</window>
	<window type="3" name="2nd_Be_graph" date="2459591.5455198" x="2564" y="714" w="850" h="700" dpi="96">
		<layout cw="842" ch="652" w="679" h="509" left="5" right="5" top="5" bottom="5" rows="1" cols="1" vSpace="5" hSpace="5" hAlign="0" vAlign="0" align="0" common="0" link="0" scale="0" currentLayer="0" sPrint="0" cmPrint="0" atUnits="1" atdIndex="0" atPolicy="4" alMode="0" luMode="2"/>
		<tab x="31" y="36" w="796" h="579" autoscale="0" maxMajorTicks="20" axesLayout="0" antialias="1" sync="1" gap="1" dataMargins="1">
			<page x="0.0368171" y="0.0552147" w="0.945368" h="0.888037"/>
			<frame bg="#ffffff,0"/>
			<canvas x="110" y="50" w="700" h="500" fixRatio="0" bg="#ffffff,0"/>
			<grid xAxis="2" yAxis="0"/>
			<curve type="1" z="21" table="Be" x="(atoms per supercell)^(-1/3)" y="1st I.E. (ΔSCF) - (-ε(VBM)) (SCAN)" from="0" to="-1" line="0" lc="#000000" lw="1" ls="0" brc="#000000" brs="0">
				<symbol style="1" size="7" lc="#000000" lw="1" ls="0" brc="#000000"/>
			</curve>
			<curve type="1" z="22" table="Be" x="(atoms per supercell)^(-1/3)" y="1st I.E. (ΔSCF) - (-ε(VBM)) (PBE)" from="0" to="-1" line="0" lc="#ff0000" lw="1" ls="0" brc="#000000" brs="0">
				<symbol style="2" size="11" lc="#ff0000" lw="1.5" ls="0" brc="#000000" brs="0"/>
			</curve>
			<axis id="0" on="1" type="0" format="1" prec="1" lw="2">
				<div from="0" to="1.6" step="0" maj="9" min="4" type="0"/>
				<ticks maj="3" majl="15" min="3" minl="10"/>
				<title text="Difference (eV)" color="#000000" font="Arial,18,-1,5,50,0,0,0,0,0" align="5124" space="10" fmw="160.859"/>
				<labels space="4" font="Arial,18,-1,5,50,0,0,0,0,0" align="0"/>
			</axis>
			<axis id="1" on="1" type="0" format="0" prec="6" lw="2">
				<div from="0" to="1.6" step="0" maj="9" min="4" type="0"/>
				<ticks maj="3" majl="15" min="3" minl="10"/>
			</axis>
			<axis id="2" on="1" type="0" format="1" prec="1" lw="2">
				<div from="0" to="0.9" step="0" maj="10" min="4" type="0"/>
				<ticks maj="3" majl="15" min="3" minl="10"/>
				<title text="(Atoms per supercell)&lt;sup&gt;-1/3&lt;/sup&gt;" color="#000000" font="Arial,18,-1,5,50,0,0,0,0,0" align="5124" space="2" fmw="409.375"/>
				<labels space="4" font="Arial,18,-1,5,50,0,0,0,0,0" align="0"/>
			</axis>
			<axis id="3" on="1" type="0" format="0" prec="6" lw="2">
				<div from="0" to="0.9" step="0" maj="10" min="4" type="0"/>
				<ticks maj="3" majl="15" min="3" minl="10"/>
			</axis>
			<item type="2" x="0.0386266094420601" y="1.50380761523046" frame="0" lc="#000000" lw="1" ls="0" bg="#ffffff,0" onTop="1" at="0" on="1" auto="1" font="Arial,18,-1,5,50,0,0,0,0,0" text="Beryllium&#10;\l(1)%(1)&#10;\l(2)%(2)"/>
		</tab>
	</window>
	<window type="3" name="2nd_Mg_graph" date="2459591.5457695" x="1711" y="5" w="850" h="700" dpi="96">
		<layout cw="842" ch="652" w="679" h="509" left="5" right="5" top="5" bottom="5" rows="1" cols="1" vSpace="5" hSpace="5" hAlign="0" vAlign="0" align="0" common="0" link="0" scale="0" currentLayer="0" sPrint="0" cmPrint="0" atUnits="1" atdIndex="0" atPolicy="4" alMode="0" luMode="2"/>
		<tab x="18" y="36" w="809" h="579" autoscale="0" maxMajorTicks="20" axesLayout="0" antialias="1" sync="1" gap="1" dataMargins="1">
			<page x="0.0213777" y="0.0552147" w="0.960808" h="0.888037"/>
			<frame bg="#ffffff,0"/>
			<canvas x="110" y="50" w="700" h="500" fixRatio="0" bg="#ffffff,0"/>
			<grid xAxis="2" yAxis="0"/>
			<curve type="1" z="21" table="Mg" x="(atoms per supercell)^(-1/3)" y="1st I.E. (ΔSCF) - (-ε(VBM)) (SCAN)" from="0" to="-1" line="0" lc="#000000" lw="1" ls="0" brc="#000000" brs="0">
				<symbol style="1" size="7" lc="#000000" lw="1" ls="0" brc="#000000"/>
			</curve>
			<curve type="1" z="22" table="Mg" x="(atoms per supercell)^(-1/3)" y="1st I.E. (ΔSCF) - (-ε(VBM)) (PBE)" from="0" to="-1" line="0" lc="#ff0000" lw="1" ls="0" brc="#000000" brs="0">
				<symbol style="2" size="11" lc="#ff0000" lw="1.5" ls="0" brc="#000000" brs="0"/>
			</curve>
			<axis id="0" on="1" type="0" format="1" prec="2" lw="2">
				<div from="0" to="0.4" step="0" maj="9" min="4" type="0"/>
				<ticks maj="3" majl="15" min="3" minl="10"/>
				<title text="Difference (eV)" color="#000000" font="Arial,18,-1,5,50,0,0,0,0,0" align="5124" space="10" fmw="160.859"/>
				<labels space="4" font="Arial,18,-1,5,50,0,0,0,0,0" align="0"/>
			</axis>
			<axis id="1" on="1" type="0" format="0" prec="6" lw="2">
				<div from="0" to="0.4" step="0" maj="9" min="4" type="0"/>
				<ticks maj="3" majl="15" min="3" minl="10"/>
			</axis>
			<axis id="2" on="1" type="0" format="1" prec="1" lw="2">
				<div from="0" to="0.9" step="0" maj="10" min="4" type="0"/>
				<ticks maj="3" majl="15" min="3" minl="10"/>
				<title text="(Atoms per supercell)&lt;sup&gt;-1/3&lt;/sup&gt;" color="#000000" font="Arial,18,-1,5,50,0,0,0,0,0" align="5124" space="2" fmw="409.375"/>
				<labels space="4" font="Arial,18,-1,5,50,0,0,0,0,0" align="0"/>
			</axis>
			<axis id="3" on="1" type="0" format="0" prec="6" lw="2">
				<div from="0" to="0.9" step="0" maj="10" min="4" type="0"/>
				<ticks maj="3" majl="15" min="3" minl="10"/>
			</axis>
			<item type="2" x="0.0386266094420601" y="0.375951903807615" frame="0" lc="#000000" lw="1" ls="0" bg="#ffffff,0" onTop="1" at="0" on="1" auto="1" font="Arial,18,-1,5,50,0,0,0,0,0" text="Magnesium&#10;\l(1)%(1)&#10;\l(2)%(2)"/>
		</tab>
	</window>
	<window type="3" name="2nd_hexBN_graph" date="2459591.5459284" x="773" y="1201" w="850" h="700" dpi="96">
		<layout cw="842" ch="652" w="679" h="509" left="5" right="5" top="5" bottom="5" rows="1" cols="1" vSpace="5" hSpace="5" hAlign="0" vAlign="0" align="0" common="0" link="0" scale="0" currentLayer="0" sPrint="0" cmPrint="0" atUnits="1" atdIndex="0" atPolicy="4" alMode="0" luMode="2"/>
		<tab x="18" y="36" w="809" h="579" autoscale="0" maxMajorTicks="20" axesLayout="0" antialias="1" sync="1" gap="1" dataMargins="1">
			<page x="0.0213777" y="0.0552147" w="0.960808" h="0.888037"/>
			<frame bg="#ffffff,0"/>
			<canvas x="110" y="50" w="700" h="500" fixRatio="0" bg="#ffffff,0"/>
			<grid xAxis="2" yAxis="0"/>
			<curve type="1" z="21" table="hexBN" x="(atoms per supercell)^(-1/3)" y="1st I.E. (ΔSCF) - (-ε(VBM)) (SCAN)" from="0" to="-1" line="0" lc="#000000" lw="1" ls="0" brc="#000000" brs="0">
				<symbol style="1" size="7" lc="#000000" lw="1" ls="0" brc="#000000"/>
			</curve>
			<curve type="1" z="22" table="hexBN" x="(atoms per supercell)^(-1/3)" y="1st I.E. (ΔSCF) - (-ε(VBM)) (PBE)" from="0" to="-1" line="0" lc="#ff0000" lw="1" ls="0" brc="#000000" brs="0">
				<symbol style="2" size="11" lc="#ff0000" lw="1.5" ls="0" brc="#000000" brs="0"/>
			</curve>
			<axis id="0" on="1" type="0" format="1" prec="2" lw="2">
				<div from="0" to="0.3" step="0" maj="7" min="4" type="0"/>
				<ticks maj="3" majl="15" min="3" minl="10"/>
				<title text="Difference (eV)" color="#000000" font="Arial,18,-1,5,50,0,0,0,0,0" align="5124" space="10" fmw="160.859"/>
				<labels space="4" font="Arial,18,-1,5,50,0,0,0,0,0" align="0"/>
			</axis>
			<axis id="1" on="1" type="0" format="0" prec="6" lw="2">
				<div from="0" to="0.3" step="0" maj="7" min="4" type="0"/>
				<ticks maj="3" majl="15" min="3" minl="10"/>
			</axis>
			<axis id="2" on="1" type="0" format="1" prec="1" lw="2">
				<div from="0" to="0.45" step="0.1" maj="5" min="4" type="0"/>
				<ticks maj="3" majl="15" min="3" minl="10"/>
				<title text="(Atoms per supercell)&lt;sup&gt;-1/3&lt;/sup&gt;" color="#000000" font="Arial,18,-1,5,50,0,0,0,0,0" align="5124" space="2" fmw="409.375"/>
				<labels space="4" font="Arial,18,-1,5,50,0,0,0,0,0" align="0"/>
			</axis>
			<axis id="3" on="1" type="0" format="0" prec="6" lw="2">
				<div from="0" to="0.45" step="0.1" maj="5" min="4" type="0"/>
				<ticks maj="3" majl="15" min="3" minl="10"/>
			</axis>
			<item type="2" x="0.01931330472103" y="0.281963927855711" frame="0" lc="#000000" lw="1" ls="0" bg="#ffffff,0" onTop="1" at="0" on="1" auto="1" font="Arial,18,-1,5,50,0,0,0,0,0" text="hex-BN&#10;\l(1)%(1)&#10;\l(2)%(2)"/>
		</tab>
	</window>
	<window type="3" name="2nd_graphite_graph" date="2459591.5467247" x="2567" y="8" w="850" h="700" dpi="96">
		<layout cw="842" ch="652" w="679" h="509" left="5" right="5" top="5" bottom="5" rows="1" cols="1" vSpace="5" hSpace="5" hAlign="0" vAlign="0" align="0" common="0" link="0" scale="0" currentLayer="0" sPrint="0" cmPrint="0" atUnits="1" atdIndex="0" atPolicy="4" alMode="0" luMode="2"/>
		<tab x="31" y="36" w="796" h="579" autoscale="0" maxMajorTicks="20" axesLayout="0" antialias="1" sync="1" gap="1" dataMargins="1">
			<page x="0.0368171" y="0.0552147" w="0.945368" h="0.888037"/>
			<frame bg="#ffffff,0"/>
			<canvas x="110" y="50" w="700" h="500" fixRatio="0" bg="#ffffff,0"/>
			<grid xAxis="2" yAxis="0"/>
			<curve type="1" z="21" table="Graphite" x="(atoms per supercell)^(-1/3)" y="1st I.E. (ΔSCF) - (-ε(VBM)) (SCAN)" from="0" to="-1" line="0" lc="#000000" lw="1" ls="0" brc="#000000" brs="0">
				<symbol style="1" size="7" lc="#000000" lw="1" ls="0" brc="#000000"/>
			</curve>
			<curve type="1" z="22" table="Graphite" x="(atoms per supercell)^(-1/3)" y="1st I.E. (ΔSCF) - (-ε(VBM)) (PBE)" from="0" to="-1" line="0" lc="#ff0000" lw="1" ls="0" brc="#000000" brs="0">
				<symbol style="2" size="11" lc="#ff0000" lw="1.5" ls="0" brc="#000000" brs="0"/>
			</curve>
			<axis id="0" on="1" type="0" format="1" prec="1" lw="2">
				<div from="0" to="2" step="0" maj="5" min="4" type="0"/>
				<ticks maj="3" majl="15" min="3" minl="10"/>
				<title text="Difference (eV)" color="#000000" font="Arial,18,-1,5,50,0,0,0,0,0" align="5124" space="10" fmw="160.859"/>
				<labels space="4" font="Arial,18,-1,5,50,0,0,0,0,0" align="0"/>
			</axis>
			<axis id="1" on="1" type="0" format="0" prec="6" lw="2">
				<div from="0" to="2" step="0" maj="5" min="4" type="0"/>
				<ticks maj="3" majl="15" min="3" minl="10"/>
			</axis>
			<axis id="2" on="1" type="0" format="1" prec="1" lw="2">
				<div from="0" to="0.7" step="0" maj="8" min="4" type="0"/>
				<ticks maj="3" majl="15" min="3" minl="10"/>
				<title text="(Atoms per supercell)&lt;sup&gt;-1/3&lt;/sup&gt;" color="#000000" font="Arial,18,-1,5,50,0,0,0,0,0" align="5124" space="2" fmw="409.375"/>
				<labels space="4" font="Arial,18,-1,5,50,0,0,0,0,0" align="0"/>
			</axis>
			<axis id="3" on="1" type="0" format="0" prec="6" lw="2">
				<div from="0" to="0.7" step="0" maj="8" min="4" type="0"/>
				<ticks maj="3" majl="15" min="3" minl="10"/>
			</axis>
			<item type="2" x="0.0300429184549356" y="1.87975951903808" frame="0" lc="#000000" lw="1" ls="0" bg="#ffffff,0" onTop="1" at="0" on="1" auto="1" font="Arial,18,-1,5,50,0,0,0,0,0" text="Graphite&#10;\l(1)%(1)&#10;\l(2)%(2)"/>
		</tab>
	</window>
	<window type="3" name="2nd_Na_graph" date="2459591.5471529" x="1709" y="710" w="850" h="700" dpi="96">
		<layout cw="842" ch="652" w="679" h="509" left="5" right="5" top="5" bottom="5" rows="1" cols="1" vSpace="5" hSpace="5" hAlign="0" vAlign="0" align="0" common="0" link="0" scale="0" currentLayer="0" sPrint="0" cmPrint="0" atUnits="1" atdIndex="0" atPolicy="4" alMode="0" luMode="2"/>
		<tab x="18" y="36" w="809" h="579" autoscale="1" maxMajorTicks="20" axesLayout="0" antialias="1" sync="1" gap="1" dataMargins="1">
			<page x="0.0213777" y="0.0552147" w="0.960808" h="0.888037"/>
			<frame bg="#ffffff,0"/>
			<canvas x="110" y="50" w="700" h="500" fixRatio="0" bg="#ffffff,0"/>
			<grid xAxis="2" yAxis="0"/>
			<curve type="1" z="21" table="Na" x="(atoms per supercell)^(-1/3)" y="1st I.E. (ΔSCF) - (-ε(VBM)) (SCAN)" from="0" to="-1" line="0" lc="#000000" lw="1" ls="0" brc="#000000" brs="0">
				<symbol style="1" size="7" lc="#000000" lw="1" ls="0" brc="#000000"/>
			</curve>
			<curve type="1" z="22" table="Na" x="(atoms per supercell)^(-1/3)" y="1st I.E. (ΔSCF) - (-ε(VBM)) (PBE)" from="0" to="-1" line="0" lc="#ff0000" lw="1" ls="0" brc="#000000" brs="0">
				<symbol style="2" size="11" lc="#ff0000" lw="1.5" ls="0" brc="#000000" brs="0"/>
			</curve>
			<axis id="0" on="1" type="0" format="1" prec="2" lw="2">
				<div from="0" to="0.18" step="0" maj="10" min="4" type="0"/>
				<ticks maj="3" majl="15" min="3" minl="10"/>
				<title text="Difference (eV)" color="#000000" font="Arial,18,-1,5,50,0,0,0,0,0" align="5124" space="10" fmw="160.859"/>
				<labels space="4" font="Arial,18,-1,5,50,0,0,0,0,0" align="0"/>
			</axis>
			<axis id="1" on="1" type="0" format="0" prec="6" lw="2">
				<div from="0" to="0.18" step="0" maj="10" min="4" type="0"/>
				<ticks maj="3" majl="15" min="3" minl="10"/>
			</axis>
			<axis id="2" on="1" type="0" format="1" prec="1" lw="2">
				<div from="0" to="1.2" step="0" maj="7" min="4" type="0"/>
				<ticks maj="3" majl="15" min="3" minl="10"/>
				<title text="(Atoms per supercell)&lt;sup&gt;-1/3&lt;/sup&gt;" color="#000000" font="Arial,18,-1,5,50,0,0,0,0,0" align="5124" space="2" fmw="409.375"/>
				<labels space="4" font="Arial,18,-1,5,50,0,0,0,0,0" align="0"/>
			</axis>
			<axis id="3" on="1" type="0" format="0" prec="6" lw="2">
				<div from="0" to="1.2" step="0" maj="7" min="4" type="0"/>
				<ticks maj="3" majl="15" min="3" minl="10"/>
			</axis>
			<item type="2" x="0.0515021459227468" y="0.169178356713427" frame="0" lc="#000000" lw="1" ls="0" bg="#ffffff,0" onTop="1" at="0" on="1" auto="1" font="Arial,18,-1,5,50,0,0,0,0,0" text="Sodium&#10;\l(1)%(1)&#10;\l(2)%(2)"/>
		</tab>
	</window>
	<window type="3" name="2nd_BeO_graph" date="2459591.547291" x="856" y="5" w="850" h="700" dpi="96">
		<layout cw="842" ch="652" w="679" h="509" left="5" right="5" top="5" bottom="5" rows="1" cols="1" vSpace="5" hSpace="5" hAlign="0" vAlign="0" align="0" common="0" link="0" scale="0" currentLayer="0" sPrint="0" cmPrint="0" atUnits="1" atdIndex="0" atPolicy="4" alMode="0" luMode="2"/>
		<tab x="31" y="36" w="796" h="579" autoscale="0" maxMajorTicks="20" axesLayout="0" antialias="1" sync="1" gap="1" dataMargins="1">
			<page x="0.0368171" y="0.0552147" w="0.945368" h="0.888037"/>
			<frame bg="#ffffff,0"/>
			<canvas x="110" y="50" w="700" h="500" fixRatio="0" bg="#ffffff,0"/>
			<grid xAxis="2" yAxis="0"/>
			<curve type="1" z="21" table="BeO" x="(atoms per supercell)^(-1/3)" y="1st I.E. (ΔSCF) - (-ε(VBM)) (SCAN)" from="0" to="-1" line="0" lc="#000000" lw="1" ls="0" brc="#000000" brs="0">
				<symbol style="1" size="7" lc="#000000" lw="1" ls="0" brc="#000000"/>
			</curve>
			<curve type="1" z="22" table="BeO" x="(atoms per supercell)^(-1/3)" y="1st I.E. (ΔSCF) - (-ε(VBM)) (PBE)" from="0" to="-1" line="0" lc="#ff0000" lw="1" ls="0" brc="#000000" brs="0">
				<symbol style="2" size="11" lc="#ff0000" lw="1.5" ls="0" brc="#000000" brs="0"/>
			</curve>
			<axis id="0" on="1" type="0" format="1" prec="1" lw="2">
				<div from="0" to="1" step="0" maj="6" min="3" type="0"/>
				<ticks maj="3" majl="15" min="3" minl="10"/>
				<title text="Difference (eV)" color="#000000" font="Arial,18,-1,5,50,0,0,0,0,0" align="5124" space="10" fmw="160.859"/>
				<labels space="4" font="Arial,18,-1,5,50,0,0,0,0,0" align="0"/>
			</axis>
			<axis id="1" on="1" type="0" format="0" prec="6" lw="2">
				<div from="0" to="1" step="0" maj="6" min="3" type="0"/>
				<ticks maj="3" majl="15" min="3" minl="10"/>
			</axis>
			<axis id="2" on="1" type="0" format="1" prec="1" lw="2">
				<div from="0" to="0.7" step="0" maj="8" min="3" type="0"/>
				<ticks maj="3" majl="15" min="3" minl="10"/>
				<title text="(Atoms per supercell)&lt;sup&gt;-1/3&lt;/sup&gt;" color="#000000" font="Arial,18,-1,5,50,0,0,0,0,0" align="5124" space="2" fmw="409.375"/>
				<labels space="4" font="Arial,18,-1,5,50,0,0,0,0,0" align="0"/>
			</axis>
			<axis id="3" on="1" type="0" format="0" prec="6" lw="2">
				<div from="0" to="0.7" step="0" maj="8" min="3" type="0"/>
				<ticks maj="3" majl="15" min="3" minl="10"/>
			</axis>
			<item type="2" x="0.0300429184549356" y="0.939879759519038" frame="0" lc="#000000" lw="1" ls="0" bg="#ffffff,0" onTop="1" at="0" on="1" auto="1" font="Arial,18,-1,5,50,0,0,0,0,0" text="BeO&#10;\l(1)%(1)&#10;\l(2)%(2)"/>
		</tab>
	</window>
	<window type="3" name="2nd_Diamond_graph" date="2459591.5474264" x="857" y="710" w="850" h="700" dpi="96">
		<layout cw="842" ch="652" w="679" h="509" left="5" right="5" top="5" bottom="5" rows="1" cols="1" vSpace="5" hSpace="5" hAlign="0" vAlign="0" align="0" common="0" link="0" scale="0" currentLayer="0" sPrint="0" cmPrint="0" atUnits="1" atdIndex="0" atPolicy="4" alMode="0" luMode="2"/>
		<tab x="23" y="36" w="804" h="579" autoscale="0" maxMajorTicks="20" axesLayout="0" antialias="1" sync="1" gap="1" dataMargins="1">
			<page x="0.0273159" y="0.0552147" w="0.954869" h="0.888037"/>
			<frame bg="#ffffff,0"/>
			<canvas x="110" y="50" w="700" h="500" fixRatio="0" bg="#ffffff,0"/>
			<grid xAxis="2" yAxis="0"/>
			<curve type="1" z="21" table="Diamond" x="(atoms per supercell)^(-1/3)" y="1st I.E. (ΔSCF) - (-ε(VBM)) (SCAN)" from="0" to="-1" line="0" lc="#000000" lw="1" ls="0" brc="#000000" brs="0">
				<symbol style="1" size="7" lc="#000000" lw="1" ls="0" brc="#000000"/>
			</curve>
			<curve type="1" z="22" table="Diamond" x="(atoms per supercell)^(-1/3)" y="1st I.E. (ΔSCF) - (-ε(VBM)) (PBE)" from="0" to="-1" line="0" lc="#ff0000" lw="1" ls="0" brc="#000000" brs="0">
				<symbol style="2" size="11" lc="#ff0000" lw="1.5" ls="0" brc="#000000" brs="0"/>
			</curve>
			<axis id="0" on="1" type="0" format="1" prec="1" lw="2">
				<div from="-0.1" to="3" step="0" maj="7" min="4" type="0"/>
				<ticks maj="3" majl="15" min="3" minl="10"/>
				<title text="Difference (eV)" color="#000000" font="Arial,18,-1,5,50,0,0,0,0,0" align="5124" space="10" fmw="160.859"/>
				<labels space="12" font="Arial,18,-1,5,50,0,0,0,0,0" align="0"/>
			</axis>
			<axis id="1" on="1" type="0" format="0" prec="6" lw="2">
				<div from="-0.1" to="3" step="0" maj="7" min="4" type="0"/>
				<ticks maj="3" majl="15" min="3" minl="10"/>
			</axis>
			<axis id="2" on="1" type="0" format="1" prec="1" lw="2">
				<div from="0" to="0.9" step="0" maj="10" min="4" type="0"/>
				<ticks maj="3" majl="15" min="3" minl="10"/>
				<title text="(Atoms per supercell)&lt;sup&gt;-1/3&lt;/sup&gt;" color="#000000" font="Arial,18,-1,5,50,0,0,0,0,0" align="5124" space="2" fmw="409.375"/>
				<labels space="4" font="Arial,18,-1,5,50,0,0,0,0,0" align="0"/>
			</axis>
			<axis id="3" on="1" type="0" format="0" prec="6" lw="2">
				<div from="0" to="0.9" step="0" maj="10" min="4" type="0"/>
				<ticks maj="3" majl="15" min="3" minl="10"/>
			</axis>
			<item type="2" x="0.0386266094420601" y="2.81362725450902" frame="0" lc="#000000" lw="1" ls="0" bg="#ffffff,0" onTop="1" at="0" on="1" auto="1" font="Arial,18,-1,5,50,0,0,0,0,0" text="Diamond&#10;\l(1) %(1)&#10;\l(2)%(2)"/>
		</tab>
	</window>
	<window type="3" name="2nd_beta_SiC_graph" date="2459591.547739" x="1631" y="1196" w="850" h="700" active="1" dpi="96">
		<layout cw="842" ch="652" w="679" h="509" left="5" right="5" top="5" bottom="5" rows="1" cols="1" vSpace="5" hSpace="5" hAlign="0" vAlign="0" align="0" common="0" link="0" scale="0" currentLayer="0" sPrint="0" cmPrint="0" atUnits="1" atdIndex="0" atPolicy="4" alMode="0" luMode="2"/>
		<tab x="31" y="36" w="796" h="579" autoscale="0" maxMajorTicks="20" axesLayout="0" antialias="1" sync="1" gap="1" dataMargins="1">
			<page x="0.0368171" y="0.0552147" w="0.945368" h="0.888037"/>
			<frame bg="#ffffff,0"/>
			<canvas x="110" y="50" w="700" h="500" fixRatio="0" bg="#ffffff,0"/>
			<grid xAxis="2" yAxis="0"/>
			<curve type="1" z="21" table="beta-SiC" x="(atoms per supercell)^(-1/3)" y="1st I.E. (ΔSCF) - (-ε(VBM)) (SCAN)" from="0" to="-1" line="0" lc="#000000" lw="1" ls="0" brc="#000000" brs="0">
				<symbol style="1" size="7" lc="#000000" lw="1" ls="0" brc="#000000"/>
			</curve>
			<curve type="1" z="22" table="beta-SiC" x="(atoms per supercell)^(-1/3)" y="1st I.E. (ΔSCF) - (-ε(VBM)) (PBE)" from="0" to="-1" line="0" lc="#ff0000" lw="1" ls="0" brc="#000000" brs="0">
				<symbol style="2" size="11" lc="#ff0000" lw="1.5" ls="0" brc="#000000" brs="0"/>
			</curve>
			<axis id="0" on="1" type="0" format="1" prec="1" lw="2">
				<div from="0" to="1.4" step="0" maj="8" min="4" type="0"/>
				<ticks maj="3" majl="15" min="3" minl="10"/>
				<title text="Difference (eV)" color="#000000" font="Arial,18,-1,5,50,0,0,0,0,0" align="5124" space="10" fmw="160.859"/>
				<labels space="4" font="Arial,18,-1,5,50,0,0,0,0,0" align="0"/>
			</axis>
			<axis id="1" on="1" type="0" format="0" prec="6" lw="2">
				<div from="0" to="1.4" step="0" maj="8" min="4" type="0"/>
				<ticks maj="3" majl="15" min="3" minl="10"/>
			</axis>
			<axis id="2" on="1" type="0" format="1" prec="1" lw="2">
				<div from="0" to="0.9" step="0" maj="10" min="4" type="0"/>
				<ticks maj="3" majl="15" min="3" minl="10"/>
				<title text="(Atoms per supercell)&lt;sup&gt;-1/3&lt;/sup&gt;" color="#000000" font="Arial,18,-1,5,50,0,0,0,0,0" align="5124" space="2" fmw="409.375"/>
				<labels space="4" font="Arial,18,-1,5,50,0,0,0,0,0" align="0"/>
			</axis>
			<axis id="3" on="1" type="0" format="0" prec="6" lw="2">
				<div from="0" to="0.9" step="0" maj="10" min="4" type="0"/>
				<ticks maj="3" majl="15" min="3" minl="10"/>
			</axis>
			<item type="2" x="0.0386266094420601" y="1.31583166332665" frame="0" lc="#000000" lw="1" ls="0" bg="#ffffff,0" onTop="1" at="0" on="1" auto="1" font="Arial,18,-1,5,50,0,0,0,0,0" text="β-SiC&#10;\l(1)%(1)&#10;\l(2)%(2)"/>
		</tab>
	</window>
	<window type="3" name="2nd_Si_graph" date="2459591.5479276" x="4" y="5" w="850" h="700" dpi="96">
		<layout cw="842" ch="652" w="679" h="509" left="5" right="5" top="5" bottom="5" rows="1" cols="1" vSpace="5" hSpace="5" hAlign="0" vAlign="0" align="0" common="0" link="0" scale="0" currentLayer="0" sPrint="0" cmPrint="0" atUnits="1" atdIndex="0" atPolicy="4" alMode="0" luMode="2"/>
		<tab x="17" y="36" w="810" h="580" autoscale="0" maxMajorTicks="20" axesLayout="0" antialias="1" sync="1" gap="1" dataMargins="1">
			<page x="0.02019" y="0.0552147" w="0.961995" h="0.889571"/>
			<frame bg="#ffffff,0"/>
			<canvas x="96" y="50" w="714" h="500" fixRatio="0" bg="#ffffff,0"/>
			<grid xAxis="2" yAxis="0"/>
			<curve type="1" z="21" table="Si" x="(atoms per supercell)^(-1/3)" y="1st I.E. (ΔSCF) - (-ε(VBM)) (SCAN)" from="0" to="-1" line="0" lc="#000000" lw="1" ls="0" brc="#000000" brs="0">
				<symbol style="1" size="7" lc="#000000" lw="1" ls="0" brc="#000000"/>
			</curve>
			<curve type="1" z="22" table="Si" x="(atoms per supercell)^(-1/3)" y="1st I.E. (ΔSCF) - (-ε(VBM)) (PBE)" from="0" to="-1" line="0" lc="#ff0000" lw="1" ls="0" brc="#000000" brs="0">
				<symbol style="2" size="11" lc="#ff0000" lw="1.5" ls="0" brc="#000000" brs="0"/>
			</curve>
			<axis id="0" on="1" type="0" format="1" prec="1" lw="2">
				<div from="0" to="1.2" step="0" maj="7" min="3" type="0"/>
				<ticks maj="3" majl="15" min="3" minl="10"/>
				<title text="Difference (eV)" color="#000000" font="Arial,18,-1,5,50,0,0,0,0,0" align="5124" space="10" fmw="160.859"/>
				<labels space="4" font="Arial,18,-1,5,50,0,0,0,0,0" align="0"/>
			</axis>
			<axis id="1" on="1" type="0" format="0" prec="6" lw="2">
				<div from="0" to="1.2" step="0" maj="7" min="3" type="0"/>
				<ticks maj="3" majl="15" min="3" minl="10"/>
			</axis>
			<axis id="2" on="1" type="0" format="1" prec="1" lw="2">
				<div from="0" to="0.9" step="0" maj="10" min="3" type="0"/>
				<ticks maj="3" majl="15" min="3" minl="10"/>
				<title text="(Atoms per supercell)&lt;sup&gt;-1/3&lt;/sup&gt;" color="#000000" font="Arial,18,-1,5,50,0,0,0,0,0" align="5124" space="3" fmw="409.375"/>
				<labels space="4" font="Arial,18,-1,5,50,0,0,0,0,0" align="0"/>
			</axis>
			<axis id="3" on="1" type="0" format="0" prec="6" lw="2">
				<div from="0" to="0.9" step="0" maj="10" min="3" type="0"/>
				<ticks maj="3" majl="15" min="3" minl="10"/>
			</axis>
			<item type="2" x="0.0555399719495091" y="1.12785571142285" frame="0" lc="#000000" lw="1" ls="0" bg="#ffffff,0" onTop="1" at="0" on="1" auto="1" font="Arial,18,-1,5,50,0,0,0,0,0" text="Silicon&#10;\l(1)%(1)&#10;\l(2)%(2)"/>
		</tab>
	</window>
	<window type="4" name="Notes1" date="2459964.635909" x="0" y="1214" w="849" h="639" lines="1">
		<tab name="untitled" active="1" text="for material in [&quot;Li&quot;,&quot;Si&quot;,&quot;Diamond&quot;,&quot;BeO&quot;,&quot;Mg&quot;,&quot;Na&quot;,&quot;graphite&quot;,&quot;Be&quot;,&quot;hexBN&quot;,&quot;beta_SiC&quot;]:&#10;&#9;graphname = &quot;2nd_&quot; + material + &quot;_graph&quot;&#10;&#9;g = graph(graphname)&#10;&#9;l = g.activeLayer()&#10;&#9;l.removeTitle()&#10;&#9;g.resize(850, 700)&#10;&#9;l.setAutoscaleFonts(False)&#10;&#9;l.setCanvasGeometry(110, 50, 700, 500)&#10;&#9;l.setAxisTitleFont(Layer.Left, QtGui.QFont(&quot;Arial&quot;, 18))&#10;&#9;l.setAxisTitleFont(Layer.Bottom, QtGui.QFont(&quot;Arial&quot;, 18))&#10;&#9;l.setAxisTitle(Layer.Left, &quot;Difference (eV)&quot;)&#10;&#9;l.setAxisTitle(Layer.Bottom, &quot;(Atoms per supercell)&lt;sup&gt;-1/3&lt;/sup&gt;&quot;)&#10;&#9;l.setAxisTitleDistance(Layer.Left, 10)&#10;&#9;l.setAxisTitleDistance(Layer.Bottom, 2)&#10;&#9;l.setAxisTitle(Layer.Top, &quot;&quot;)&#10;&#9;l.setAxisTitle(Layer.Right, &quot;&quot;)&#10;&#9;l.enableAxisLabels(Layer.Top, on = False)&#10;&#9;l.enableAxisLabels(Layer.Right, on = False)&#10;&#9;l.setAxisNumericFormat(Layer.Left, 1, 1)&#10;&#9;l.setAxisNumericFormat(Layer.Bottom, 1, 1)&#10;&#9;l.setTicksLength(10, 15)&#10;&#9;l.setAxisFont(Layer.Left, QtGui.QFont(&quot;Arial&quot;, 18))&#10;&#9;l.setAxisFont(Layer.Bottom, QtGui.QFont(&quot;Arial&quot;, 18))&#10;&#9;l.setCanvasGeometry(110, 50, 700, 500)&#10;&#9;legend = l.legend()&#10;&#9;legend.setOrigin(140, 80)&#10;&#9;legend.setFrameStyle(0)&#10;&#9;legend.setFont(QtGui.QFont(&quot;Arial&quot;, 18))&#10;&#9;c = l.curve(0)&#10;&#9;s = c.symbol()&#10;&#9;s.setSize(8)&#10;&#9;l.setAxisTitle(Layer.Bottom, &quot;(Atoms per supercell)&lt;sup&gt;-1/3&lt;/sup&gt;&quot;)&#10;&#9;l.setCanvasGeometry(110, 50, 700, 500)"/>
	</window>
</qti>
