# Supplementary material for: Combining the Δ-Self-Consistent-Field and GW Methods for Predicting Core Electron Binding Energies in Periodic Solids
Source: J Chem Theory Comput. 2023 May 10;19(11):3276–83. doi: 10.1021/acs.jctc.3c00121 (PMC10269324; doi:10.1021/acs.jctc.3c00121)
Supplement: Supplementary file 2 — ct3c00121_si_002.zip [file ct3c00121_si_002.zip › Supplementary_data/Supplemental_figures_Eqn_2_verification/Diamond_PBE.dat]

Supercell	atoms per supercell	(atoms per supercell)^(-1/3)	Ground-Etot	Charge1-Etot	Delta-SCF	-VBM	ΔSCF-(-ε(VBM))
1x1x1	2	0.7937005259841	-2,073.445806045	-2,062.741603671	10.704202374	8.17765829	2.526544084
2x2x2	16	0.3968502629921	-16,587.55252693	-16,578.59062124	8.961905694003	8.17878098	0.7831247140028
3x3x3	54	0.2645668419947	-55,982.98630868	-55,974.43990563	8.546403051994	8.17872874	0.3676743119943
4x4x4	128	0.198425131496	-132,698.37621	-132,689.9760546	8.400155398005	8.18636992	0.2137854780052
5x5x5	250	0.1587401051968	-259,176.3943267	-259,168.0644726	8.329854118987	8.186635	0.143219118987
6x6x6	432	0.1322834209973	-447,847.8428567	-447,839.7778429	8.065013780026	7.95642451	0.1085892700258
