# Supplementary material for: Combining the Δ-Self-Consistent-Field and GW Methods for Predicting Core Electron Binding Energies in Periodic Solids
Source: J Chem Theory Comput. 2023 May 10;19(11):3276–83. doi: 10.1021/acs.jctc.3c00121 (PMC10269324; doi:10.1021/acs.jctc.3c00121)
Supplement: Supplementary file 2 — ct3c00121_si_002.zip [file ct3c00121_si_002.zip › Supplementary_data/Supplemental_figures_Eqn_2_verification/Diamond_SCAN.dat]

Supercell	atoms per supercell	(atoms per supercell)^(-1/3)	Ground-Etot	Charge1-Etot	Delta-SCF	-VBM	1st I.E. (ΔSCF) - (-ε(VBM)) (SCAN)	1st I.E. (ΔSCF) - (-ε(VBM)) (PBE)
1x1x1	2	0.7937005259841	-2,075.295108735	-2,064.351306765	10.94380197	8.39675736	2.54704461	2.526544084
2x2x2	16	0.3968502629921	-16,602.20209439	-16,593.00144193	9.200652455998	8.40306448	0.7975879759984	0.7831247140028
3x3x3	54	0.2645668419947	-56,032.34053026	-56,023.56279007	8.777740187004	8.4038325	0.3739076870044	0.3676743119943
4x4x4	128	0.198425131496	-132,809.6086794	-132,800.9658209	8.642858480016	8.42642532	0.216433160016	0.2137854780052
5x5x5	250	0.1587401051968	-259,393.3015466	-259,384.7295489	8.571997691994	8.42733008	0.1446676119936	0.143219118987
6x6x6	432	0.1322834209973	-448,241.4200953	-448,233.0902414	8.329853869043	8.22358902	0.1062648490433	0.1085892700258
