# Supplementary material for: Combining the Δ-Self-Consistent-Field and GW Methods for Predicting Core Electron Binding Energies in Periodic Solids
Source: J Chem Theory Comput. 2023 May 10;19(11):3276–83. doi: 10.1021/acs.jctc.3c00121 (PMC10269324; doi:10.1021/acs.jctc.3c00121)
Supplement: Supplementary file 2 — ct3c00121_si_002.zip [file ct3c00121_si_002.zip › Supplementary_data/Supplemental_figures_Eqn_2_verification/Graphite_PBE.dat]

Supercell	atoms per supercell	(atoms per supercell)^(-1/3)	Ground-Etot	Charge1-Etot	Delta-SCF	-VBM	ΔSCF-(-ε(VBM))
1x1x1	4	0.6299605249474	-4,147.364651766	-4,138.744893514	8.619758252	6.74787655	1.871881702
2x2x2	32	0.3149802624737	-33,177.8288091	-33,170.47471464	7.354094465001	6.67755338	0.6765410850013
3x3x3	108	0.2099868416491	-111,973.851662	-111,966.8476201	7.004041941997	6.65743269	0.3466092519965
4x4x4	256	0.1574901312369	-265,417.6310775	-265,410.8006603	6.830417185964	6.64189004	0.1885271459636
2x2x1	16	0.3968502629921	-16,589.28397716	-16,581.57639285	7.707584307002	6.73843955	0.9691447570015
4x4x2	128	0.198425131496	-132,709.5395198	-132,702.5761056	6.963414180995	6.65472151	0.3086926709947
6x6x3	432	0.1322834209973	-447,891.2605287	-447,884.4822258	6.778302919003	6.63789757	0.1404053490032
