# Supplementary material for: Combining the Δ-Self-Consistent-Field and GW Methods for Predicting Core Electron Binding Energies in Periodic Solids
Source: J Chem Theory Comput. 2023 May 10;19(11):3276–83. doi: 10.1021/acs.jctc.3c00121 (PMC10269324; doi:10.1021/acs.jctc.3c00121)
Supplement: Supplementary file 2 — ct3c00121_si_002.zip [file ct3c00121_si_002.zip › Supplementary_data/Supplemental_figures_Eqn_2_verification/Graphite_SCAN.dat]

Supercell	atoms per supercell	(atoms per supercell)^(-1/3)	Ground-Etot	Charge1-Etot	Delta-SCF	-VBM	1st I.E. (ΔSCF) - (-ε(VBM)) (SCAN)	1st I.E. (ΔSCF) - (-ε(VBM)) (PBE)
1x1x1	4	0.6299605249474	-4,150.802865729	-4,142.107195301	8.695670428	6.85118259	1.844487838	1.871881702
2x2x2	32	0.3149802624737	-33,205.29546471	-33,197.83195	7.463514714	6.77615435	0.6873603639998	0.6765410850013
3x3x3	108	0.2099868416491	-112,066.2356498	-112,059.1280149	7.107634910004	6.7550746	0.352560310004	0.3466092519965
4x4x4	256	0.1574901312369	-265,637.0719211	-265,630.141897	6.93002414098	6.73846302	0.1915611209801	0.1885271459636
2x2x1	16	0.3968502629921	-16,602.92965297	-16,595.11061674	7.819036239998	6.84029236	0.9787438799982	0.9691447570015
4x4x2	128	0.198425131496	-132,819.0665975	-132,812.0010095	7.065587999998	6.7521523	0.3134356999977	0.3086926709947
6x6x3	432	0.1322834209973	-448,261.8330414	-448,254.9557344	6.877306967042	6.73392892	0.1433780470424	0.1404053490032
