# Supplementary material for: Combining the Δ-Self-Consistent-Field and GW Methods for Predicting Core Electron Binding Energies in Periodic Solids
Source: J Chem Theory Comput. 2023 May 10;19(11):3276–83. doi: 10.1021/acs.jctc.3c00121 (PMC10269324; doi:10.1021/acs.jctc.3c00121)
Supplement: Supplementary file 2 — ct3c00121_si_002.zip [file ct3c00121_si_002.zip › Supplementary_data/Supplemental_figures_Eqn_2_verification/Li_PBE.dat]

Supercell	atoms per supercell	(atoms per supercell)^(-1/3)	Ground-Etot	Charge1-Etot	Delta-SCF	-VBM	ΔSCF-(-ε(VBM))
1x1x1	1	1	-409.36419002	-403.256612966	6.107577054	6.01455978	0.09301727400005
2x2x2	8	0.5	-3,274.804057751	-3,268.934216359	5.869841392	5.86296346	0.006877932000126
3x3x3	27	0.3333333333333	-11,052.23255321	-11,046.54740284	5.685150374	5.68792078	-0.002770406000068
4x4x4	64	0.25	-26,197.75966251	-26,192.11362187	5.646040637002	5.65020625	-0.004165612997557
5x5x5	125	0.2	-51,167.37697939	-51,161.7487061	5.628273285998	5.63044484	-0.002171554001852
