# Supplementary material for: Combining the Δ-Self-Consistent-Field and GW Methods for Predicting Core Electron Binding Energies in Periodic Solids
Source: J Chem Theory Comput. 2023 May 10;19(11):3276–83. doi: 10.1021/acs.jctc.3c00121 (PMC10269324; doi:10.1021/acs.jctc.3c00121)
Supplement: Supplementary file 2 — ct3c00121_si_002.zip [file ct3c00121_si_002.zip › Supplementary_data/Supplemental_figures_Eqn_2_verification/Li_SCAN.dat]

Supercell	atoms per supercell	(atoms per supercell)^(-1/3)	Ground-Etot	Charge1-Etot	Delta-SCF	-VBM	1st I.E. (ΔSCF) - (-ε(VBM)) (SCAN)	1st I.E. (ΔSCF) - (-ε(VBM)) (PBE)
1x1x1	1	1	-410.236347432	-404.152960926	6.083386506	6.01376891	0.06961759600001	0.09301727400005
2x2x2	8	0.5	-3,281.672303798	-3,275.812134505	5.860169293	5.85943579	0.0007335030001263	0.006877932000126
3x3x3	27	0.3333333333333	-11,074.63615049	-11,068.95614876	5.680001731	5.68569431	-0.00569257900028	-0.002770406000068
4x4x4	64	0.25	-26,250.43315008	-26,244.78958207	5.643568011001	5.64653606	-0.002968048999247	-0.004165612997557
5x5x5	125	0.2	-51,269.95287867	-51,264.32807907	5.624799595003	5.633827	-0.009027404996576	-0.002171554001852
