# Supplementary material for: Combining the Δ-Self-Consistent-Field and GW Methods for Predicting Core Electron Binding Energies in Periodic Solids
Source: J Chem Theory Comput. 2023 May 10;19(11):3276–83. doi: 10.1021/acs.jctc.3c00121 (PMC10269324; doi:10.1021/acs.jctc.3c00121)
Supplement: Supplementary file 2 — ct3c00121_si_002.zip [file ct3c00121_si_002.zip › Supplementary_data/Supplemental_figures_Eqn_2_verification/Mg_PBE.dat]

Supercell	atoms per supercell	(atoms per supercell)^(-1/3)	Ground-Etot	Charge1-Etot	Delta-SCF	-VBM	ΔSCF-(-ε(VBM))
1x1x1	2	0.7937005259841	-10,902.61471866	-10,897.34115239	5.273566274	4.9248271	0.3487391739997
2x2x1	8	0.5	-43,610.38716696	-43,605.38478103	5.002385936001	4.91529679	0.08708914600079
3x3x2	36	0.3028534321387	-196,246.5324682	-196,241.8429076	4.689560635015	4.66594969	0.02361094501537
4x4x3	96	0.2183951161841	-523,323.956857	-523,319.3622908	4.594566150976	4.58044733	0.01411882097588
5x5x3	150	0.1882072057762	-817,693.6370709	-817,689.0662966	4.570774378022	4.56051131	0.01026306802218
6x6x4	288	0.1514267160693	-1,569,971.724287	-1,569,967.172739	4.551547820214	4.54378362	0.007764200214182
