# Supplementary material for: Combining the Δ-Self-Consistent-Field and GW Methods for Predicting Core Electron Binding Energies in Periodic Solids
Source: J Chem Theory Comput. 2023 May 10;19(11):3276–83. doi: 10.1021/acs.jctc.3c00121 (PMC10269324; doi:10.1021/acs.jctc.3c00121)
Supplement: Supplementary file 2 — ct3c00121_si_002.zip [file ct3c00121_si_002.zip › Supplementary_data/Supplemental_figures_Eqn_2_verification/Mg_SCAN.dat]

Supercell	atoms per supercell	(atoms per supercell)^(-1/3)	Ground-Etot	Charge1-Etot	Delta-SCF	-VBM	1st I.E. (ΔSCF) - (-ε(VBM)) (SCAN)	1st I.E. (ΔSCF) - (-ε(VBM)) (PBE)
1x1x1	2	0.7937005259841	-10,909.55725392	-10,904.34237409	5.214879830999	4.85629478	0.3585850509991	0.3487391739997
2x2x1	8	0.5	-43,637.92687238	-43,632.99393462	4.932937758997	4.84304844	0.08988931899656	0.08708914600079
3x3x2	36	0.3028534321387	-196,371.2524986	-196,366.6161371	4.636361518991	4.61389018	0.02247133899118	0.02361094501537
4x4x3	96	0.2183951161841	-523,657.3906811	-523,652.8436288	4.547052341979	4.53447144	0.012580901979	0.01411882097588
5x5x3	150	0.1882072057762	-818,214.9191788	-818,210.3908113	4.528367533931	4.51696996	0.01139757393058	0.01026306802218
6x6x4	288	0.1514267160693	-1,570,973.038261	-1,570,968.527459	4.510801624972	4.50231151	0.008490114972373	0.007764200214182
