# Supplementary material for: Combining the Δ-Self-Consistent-Field and GW Methods for Predicting Core Electron Binding Energies in Periodic Solids
Source: J Chem Theory Comput. 2023 May 10;19(11):3276–83. doi: 10.1021/acs.jctc.3c00121 (PMC10269324; doi:10.1021/acs.jctc.3c00121)
Supplement: Supplementary file 2 — ct3c00121_si_002.zip [file ct3c00121_si_002.zip › Supplementary_data/Supplemental_figures_Eqn_2_verification/Na_PBE.dat]

Supercell	atoms per supercell	(atoms per supercell)^(-1/3)	Ground-Etot	Charge1-Etot	Delta-SCF	-VBM	ΔSCF-(-ε(VBM))
1x1x1	1	1	-8,840.034968672	-8,835.916065325	4.118903347	3.95787822	0.161025127
2x2x2	8	0.5	-70,720.17875676	-70,716.39320719	3.785549572	3.76894791	0.01660166199958
3x3x3	27	0.3333333333333	-238,680.3860619	-238,676.7765267	3.609535180993	3.60005119	0.00948399099268
4x4x4	64	0.25	-565,760.7773427	-565,757.2196181	3.557724614977	3.55557736	0.002147254976905
5x5x5	125	0.2	-1,105,001.414107	-1,104,997.864701	3.549405900063	3.54537725	0.004028650062993
