# Supplementary material for: Combining the Δ-Self-Consistent-Field and GW Methods for Predicting Core Electron Binding Energies in Periodic Solids
Source: J Chem Theory Comput. 2023 May 10;19(11):3276–83. doi: 10.1021/acs.jctc.3c00121 (PMC10269324; doi:10.1021/acs.jctc.3c00121)
Supplement: Supplementary file 2 — ct3c00121_si_002.zip [file ct3c00121_si_002.zip › Supplementary_data/Supplemental_figures_Eqn_2_verification/Na_SCAN.dat]

Supercell	atoms per supercell	(atoms per supercell)^(-1/3)	Ground-Etot	Charge1-Etot	Delta-SCF	-VBM	1st I.E. (ΔSCF) - (-ε(VBM)) (SCAN)	1st I.E. (ΔSCF) - (-ε(VBM)) (PBE)
1x1x1	1	1	-8,845.78759788	-8,841.742781449	4.044816431	3.90228388	0.1425325510001	0.161025127
2x2x2	8	0.5	-70,764.74535974	-70,761.01516639	3.730193355994	3.71434382	0.01584953599383	0.01660166199958
3x3x3	27	0.3333333333333	-238,827.8514949	-238,824.2881328	3.56336204501	3.55363891	0.009723135009853	0.00948399099268
4x4x4	64	0.25	-566,108.6158982	-566,105.1029404	3.512957818923	3.51020096	0.002756858922587	0.002147254976905
5x5x5	125	0.2	-1,105,679.601125	-1,105,676.095721	3.505404161057	3.49991611	0.005488051056504	0.004028650062993
