# Supplementary material for: Combining the Δ-Self-Consistent-Field and GW Methods for Predicting Core Electron Binding Energies in Periodic Solids
Source: J Chem Theory Comput. 2023 May 10;19(11):3276–83. doi: 10.1021/acs.jctc.3c00121 (PMC10269324; doi:10.1021/acs.jctc.3c00121)
Supplement: Supplementary file 2 — ct3c00121_si_002.zip [file ct3c00121_si_002.zip › Supplementary_data/Supplemental_figures_Eqn_2_verification/Si_PBE.dat]

Supercell	atoms per supercell	(atoms per supercell)^(-1/3)	Ground-Etot	Charge1-Etot	Delta-SCF	-VBM	ΔSCF-(-ε(VBM))
1x1x1	2	0.7937005259841	-15,784.30443256	-15,777.13980125	7.164631310001	6.04569049	1.118940820001
2x2x2	16	0.3968502629921	-126,274.1215547	-126,267.7063502	6.415204467994	6.04135971	0.373844757994
3x3x3	54	0.2645668419947	-426,173.6833498	-426,167.725435	5.957914753002	5.78593421	0.1719805430021
4x4x4	128	0.198425131496	-1,010,188.562067	-1,010,182.744934	5.817133079981	5.71865105	0.09848202998143
5x5x5	250	0.1587401051968	-1,973,023.900016	-1,973,018.135017	5.764999009902	5.6947002	0.07029880990166
