# Supplementary material for: Combining the Δ-Self-Consistent-Field and GW Methods for Predicting Core Electron Binding Energies in Periodic Solids
Source: J Chem Theory Comput. 2023 May 10;19(11):3276–83. doi: 10.1021/acs.jctc.3c00121 (PMC10269324; doi:10.1021/acs.jctc.3c00121)
Supplement: Supplementary file 2 — ct3c00121_si_002.zip [file ct3c00121_si_002.zip › Supplementary_data/Supplemental_figures_Eqn_2_verification/Si_SCAN.dat]

Supercell	atoms per supercell	(atoms per supercell)^(-1/3)	Ground-Etot	Charge1-Etot	Delta-SCF	-VBM	1st I.E. (ΔSCF) - (-ε(VBM)) (SCAN)	1st I.E. (ΔSCF) - (-ε(VBM)) (PBE)
1x1x1	2	0.7937005259841	-15,793.40799862	-15,786.07819637	7.329802253	6.20459138	1.125210873	1.118940820001
2x2x2	16	0.3968502629921	-126,346.4989918	-126,339.9209598	6.578032035992	6.20267635	0.3753556859918	0.373844757994
3x3x3	54	0.2645668419947	-426,414.1609438	-426,408.0312795	6.12966424902	5.95635077	0.1733134790197	0.1719805430021
4x4x4	128	0.198425131496	-1,010,756.103379	-1,010,750.11311	5.99026839796	5.891162	0.09910639795988	0.09848202998143
5x5x5	250	0.1587401051968	-1,974,130.648161	-1,974,124.70927	5.938890963793	5.86794052	0.0709504437928	0.07029880990166
