# Supplementary material for: Combining the Δ-Self-Consistent-Field and GW Methods for Predicting Core Electron Binding Energies in Periodic Solids
Source: J Chem Theory Comput. 2023 May 10;19(11):3276–83. doi: 10.1021/acs.jctc.3c00121 (PMC10269324; doi:10.1021/acs.jctc.3c00121)
Supplement: Supplementary file 2 — ct3c00121_si_002.zip [file ct3c00121_si_002.zip › Supplementary_data/Supplemental_figures_Eqn_2_verification/beta-SiC_PBE.dat]

Supercell	atoms per supercell	(atoms per supercell)^(-1/3)	Ground-Etot	Charge1-Etot	Delta-SCF	-VBM	ΔSCF-(-ε(VBM))
1x1x1	2	0.7937005259841	-8,929.396172675	-8,919.92973478	9.466437895	8.2809211	1.185516795
2x2x2	16	0.3968502629921	-71,434.77417024	-71,426.1790332	8.595137033	8.28309639	0.3120406430004
3x3x3	54	0.2645668419947	-241,088.7108023	-241,080.6622789	8.048523345002	7.90011093	0.1484124150017
4x4x4	128	0.198425131496	-571,468.2423443	-571,460.2964978	7.945846515009	7.84958725	0.09625926500918
5x5x5	250	0.1587401051968	-1,116,148.015603	-1,116,140.109041	7.906562319957	7.83138351	0.07517880995672
