# Supplementary material for: Combining the Δ-Self-Consistent-Field and GW Methods for Predicting Core Electron Binding Energies in Periodic Solids
Source: J Chem Theory Comput. 2023 May 10;19(11):3276–83. doi: 10.1021/acs.jctc.3c00121 (PMC10269324; doi:10.1021/acs.jctc.3c00121)
Supplement: Supplementary file 2 — ct3c00121_si_002.zip [file ct3c00121_si_002.zip › Supplementary_data/Supplemental_figures_Eqn_2_verification/beta-SiC_SCAN.dat]

Supercell	atoms per supercell	(atoms per supercell)^(-1/3)	Ground-Etot	Charge1-Etot	Delta-SCF	-VBM	1st I.E. (ΔSCF) - (-ε(VBM)) (SCAN)	1st I.E. (ΔSCF) - (-ε(VBM)) (PBE)
1x1x1	2	0.7937005259841	-8,935.014331494	-8,925.347992105	9.666339388999	8.46451263	1.201826758999	1.185516795
2x2x2	16	0.3968502629921	-71,479.11248495	-71,470.32009025	8.792394699994	8.47291841	0.3194762899945	0.3120406430004
3x3x3	54	0.2645668419947	-241,236.782241	-241,228.530138	8.252103017992	8.10020264	0.1519003779923	0.1484124150017
4x4x4	128	0.198425131496	-571,819.3995705	-571,811.2498282	8.149742246023	8.0511792	0.09856304602338	0.09625926500918
5x5x5	250	0.1587401051968	-1,116,833.989923	-1,116,825.879578	8.110345032997	8.03355049	0.07679454299743	0.07517880995672
