# Supplementary material for: Combining the Δ-Self-Consistent-Field and GW Methods for Predicting Core Electron Binding Energies in Periodic Solids
Source: J Chem Theory Comput. 2023 May 10;19(11):3276–83. doi: 10.1021/acs.jctc.3c00121 (PMC10269324; doi:10.1021/acs.jctc.3c00121)
Supplement: Supplementary file 2 — ct3c00121_si_002.zip [file ct3c00121_si_002.zip › Supplementary_data/Supplemental_figures_Eqn_2_verification/hexBN_PBE.dat]

Supercell	atoms per supercell	(atoms per supercell)^(-1/3)	Ground-Etot	Charge1-Etot	Delta-SCF	-VBM	ΔSCF-(-ε(VBM))
2x2x1	16	0.3968502629921	-17,349.84263247	-17,341.0145225	8.828109964001	8.55796365	0.2701463140008
4x4x2	128	0.198425131496	-138,795.6781411	-138,787.1368664	8.54127479301	8.48900551	0.05226928300951
6x6x3	432	0.1322834209973	-468,433.6117778	-468,425.1067234	8.50505438901	8.48197347	0.02308091901018
