# Supplementary material for: Combining the Δ-Self-Consistent-Field and GW Methods for Predicting Core Electron Binding Energies in Periodic Solids
Source: J Chem Theory Comput. 2023 May 10;19(11):3276–83. doi: 10.1021/acs.jctc.3c00121 (PMC10269324; doi:10.1021/acs.jctc.3c00121)
Supplement: Supplementary file 2 — ct3c00121_si_002.zip [file ct3c00121_si_002.zip › Supplementary_data/Supplemental_figures_Eqn_2_verification/hexBN_SCAN.dat]

Supercell	atoms per supercell	(atoms per supercell)^(-1/3)	Ground-Etot	Charge1-Etot	Delta-SCF	-VBM	1st I.E. (ΔSCF) - (-ε(VBM)) (SCAN)	1st I.E. (ΔSCF) - (-ε(VBM)) (PBE)
2x2x1	16	0.3968502629921	-17,365.21387833	-17,356.00499742	9.208880913	8.94266543	0.266215483	0.2701463140008
4x4x2	128	0.198425131496	-138,913.2679253	-138,904.3246017	8.943323669984	8.88998418	0.05333948998424	0.05226928300951
6x6x3	432	0.1322834209973	-468,827.6687739	-468,818.7596271	8.90914676903	8.88530973	0.02383703903049	0.02308091901018
