# Supplementary material for: Combining the Δ-Self-Consistent-Field and GW Methods for Predicting Core Electron Binding Energies in Periodic Solids
Source: J Chem Theory Comput. 2023 May 10;19(11):3276–83. doi: 10.1021/acs.jctc.3c00121 (PMC10269324; doi:10.1021/acs.jctc.3c00121)
Supplement: Supplementary file 2 — ct3c00121_si_002.zip [file ct3c00121_si_002.zip › Supplementary_data/Supplemental_tables_GW_extrapolation/beta_SiC.dat]

Ecut (eV)	Ecut–3/2 (eV–3/2)	nbands	ϵmax,GWΓ (eV)	ϵmax,GW (eV)
300	0.0001925	241	8.068	7.468
350	0.0001527	304	8.076	7.44
400	0.000125	371	8.061	7.422

Highest occupied state at k-point 0: (0.000, 0.000, 0.000) 
ϵmax,PBE: 8.38  eV
Extrapolated ϵmax,GWΓ@PBE: 8.06 eV
Extrapolated ϵmax,GW@PBE: 7.34 eV
