# Supplementary material for: Combining the Δ-Self-Consistent-Field and GW Methods for Predicting Core Electron Binding Energies in Periodic Solids
Source: J Chem Theory Comput. 2023 May 10;19(11):3276–83. doi: 10.1021/acs.jctc.3c00121 (PMC10269324; doi:10.1021/acs.jctc.3c00121)
Supplement: Supplementary file 2 — ct3c00121_si_002.zip [file ct3c00121_si_002.zip › Supplementary_data/Supplemental_tables_GW_structures_k_grids/BeO.dat]

lattice_vector  1.342104220     2.324592698     0.000000000
lattice_vector  1.342104220     -2.324592698    0.000000000
lattice_vector  0.000000000     0.000000000     -4.362848360
atom    1.342104220     -0.774864233    0.000000000     Be
atom    1.342104220     0.774864233     -2.181424180    Be
atom    1.342104220     -0.774864233    -2.711073971    O
atom    1.342104220     0.774864233     -0.529649791    O

k-point grid: (12, 12, 8)
