# Supplementary material for: Combining the Δ-Self-Consistent-Field and GW Methods for Predicting Core Electron Binding Energies in Periodic Solids
Source: J Chem Theory Comput. 2023 May 10;19(11):3276–83. doi: 10.1021/acs.jctc.3c00121 (PMC10269324; doi:10.1021/acs.jctc.3c00121)
Supplement: Supplementary file 2 — ct3c00121_si_002.zip [file ct3c00121_si_002.zip › Supplementary_data/Supplemental_tables_GW_structures_k_grids/Beryllium.dat]

lattice_vector  2.261367683     0.000000000     0.000000000
lattice_vector  -1.130683842    1.958401861     0.000000000
lattice_vector  0.000000000     0.000000000     3.571042160
atom    0.000000000     1.305601241     2.678281620     Be
atom    1.130683842     0.652800620     0.892760540     Be

k-point grid: (16, 16, 9)
