# Supplementary material for: Combining the Δ-Self-Consistent-Field and GW Methods for Predicting Core Electron Binding Energies in Periodic Solids
Source: J Chem Theory Comput. 2023 May 10;19(11):3276–83. doi: 10.1021/acs.jctc.3c00121 (PMC10269324; doi:10.1021/acs.jctc.3c00121)
Supplement: Supplementary file 2 — ct3c00121_si_002.zip [file ct3c00121_si_002.zip › Supplementary_data/Supplemental_tables_GW_structures_k_grids/Na_metal.dat]

lattice_vector  4.192608683     0.000000000     0.000000000
lattice_vector  0.000000000     4.192608683     0.000000000
lattice_vector  0.000000000     0.000000000     4.192608683
atom    0.000000000     0.000000000     0.000000000     Na
atom    2.096304342     2.096304342     2.096304342     Na

k-point grid: (12, 12, 12)
