# Supplementary material for: Combining the Δ-Self-Consistent-Field and GW Methods for Predicting Core Electron Binding Energies in Periodic Solids
Source: J Chem Theory Comput. 2023 May 10;19(11):3276–83. doi: 10.1021/acs.jctc.3c00121 (PMC10269324; doi:10.1021/acs.jctc.3c00121)
Supplement: Supplementary file 2 — ct3c00121_si_002.zip [file ct3c00121_si_002.zip › Supplementary_data/Supplemental_tables_GW_structures_k_grids/diamond.dat]

lattice_vector  2.50306525298690      0.000000000000000     0.0000000000000
lattice_vector  1.25153262649345      2.167718096416780     0.0000000000000
lattice_vector  1.25153262649345      0.722572698805593     2.0437442209028
atom    0.625766313246725     0.361286349402796     0.25546802761285      C
atom    4.380364192727070     2.529004445819570     1.78827619328995      C

k-point grid: (12, 12, 12)
