# Supplementary material for: Combining the Δ-Self-Consistent-Field and GW Methods for Predicting Core Electron Binding Energies in Periodic Solids
Source: J Chem Theory Comput. 2023 May 10;19(11):3276–83. doi: 10.1021/acs.jctc.3c00121 (PMC10269324; doi:10.1021/acs.jctc.3c00121)
Supplement: Supplementary file 2 — ct3c00121_si_002.zip [file ct3c00121_si_002.zip › Supplementary_data/Supplemental_tables_GW_structures_k_grids/graphite.dat]

lattice_vector  1.225034982     2.121822829     0.000000000
lattice_vector  1.225034982     -2.121822829    0.000000000
lattice_vector  0.000000000     0.000000000     -6.909437660
atom    0.000000000     0.000000000     -5.182078245    C
atom    0.000000000     0.000000000     -1.727359415    C
atom    1.225034982     -0.707274276    -5.182078245    C
atom    1.225034982     0.707274276     -1.727359415    C

k-point grid: (14, 14, 4)
