# Supplementary material for: Combining the Δ-Self-Consistent-Field and GW Methods for Predicting Core Electron Binding Energies in Periodic Solids
Source: J Chem Theory Comput. 2023 May 10;19(11):3276–83. doi: 10.1021/acs.jctc.3c00121 (PMC10269324; doi:10.1021/acs.jctc.3c00121)
Supplement: Supplementary file 2 — ct3c00121_si_002.zip [file ct3c00121_si_002.zip › Supplementary_data/Supplemental_tables_size_convergence/BeO.dat]

Supercell	Atoms per supercell	(Atoms per supercell)^(-1/3)	O 1s B.E., Eqn. 1, PBE	O 1s B.E., Eqn. 3, PBE	Be 1s B.E., Eqn. 1, PBE	Be 1s B.E., Eqn. 3, PBE
1x1x1	4	0.63	525.75	526.66	107.82	108.74
2x2x1	16	0.397	526.56	526.91	108.8	109.14
3x3x2	72	0.24	527.24	527.39	109.48	109.62
4x4x3	196	0.172	527.52	527.62	109.76	109.86
5x5x3	300	0.149	527.6	527.68	109.84	109.93
6x6x3	432	0.132	527.67	527.75	109.92	109.99
Supercell	Atoms per supercell	(Atoms per supercell)^(-1/3)	O 1s B.E., Eqn. 1, SCAN	O 1s B.E., Eqn. 3, SCAN	Be 1s B.E., Eqn. 1, SCAN	Be 1s B.E., Eqn. 3, SCAN
1x1x1	4	0.63	526.34	527.26	108.07	108.98
2x2x1	16	0.397	527.16	527.5	109.06	109.41
3x3x2	72	0.24	527.85	528.01	109.77	109.91
4x4x3	196	0.172	528.15	528.25	110.07	110.17
5x5x3	300	0.149	528.23	528.32	110.16	110.24
6x6x3	432	0.132	528.31	528.38	110.23	110.31
