# Supplementary material for: Combining the Δ-Self-Consistent-Field and GW Methods for Predicting Core Electron Binding Energies in Periodic Solids
Source: J Chem Theory Comput. 2023 May 10;19(11):3276–83. doi: 10.1021/acs.jctc.3c00121 (PMC10269324; doi:10.1021/acs.jctc.3c00121)
Supplement: Supplementary file 2 — ct3c00121_si_002.zip [file ct3c00121_si_002.zip › Supplementary_data/Supplemental_tables_size_convergence/Beryllium.dat]

Supercell	Atoms per supercell	(Atoms per supercell)^(-1/3)	Be 1s B.E., Eqn. 1, PBE	Be 1s B.E., Eqn. 3, PBE	Be 1s B.E., Eqn. 1, SCAN	Be 1s B.E., Eqn. 3, SCAN
1x1x1	2	0.794	109.89	111.24	110.24	112.04
2x2x1	8	0.5	110.7	111.29	111.07	111.69
3x3x2	36	0.303	111.24	111.38	111.66	111.81
4x4x3	96	0.218	111.37	111.43	111.8	111.87
5x5x3	150	0.188	111.44	111.51	111.89	111.95
6x6x4	288	0.151	111.43	111.45	111.87	111.91
