# Supplementary material for: Combining the Δ-Self-Consistent-Field and GW Methods for Predicting Core Electron Binding Energies in Periodic Solids
Source: J Chem Theory Comput. 2023 May 10;19(11):3276–83. doi: 10.1021/acs.jctc.3c00121 (PMC10269324; doi:10.1021/acs.jctc.3c00121)
Supplement: Supplementary file 2 — ct3c00121_si_002.zip [file ct3c00121_si_002.zip › Supplementary_data/Supplemental_tables_size_convergence/Lithium.dat]

Supercell	Atoms per supercell	(Atoms per supercell)^(-1/3)	Li 1s B.E., Eqn. 1, PBE	Li 1s B.E., Eqn. 3, PBE	Li 1s B.E., Eqn. 1, SCAN	Li 1s B.E., Eqn. 3, SCAN
1x1x1	1	1	54.73	54.83	55.08	55.15
2x2x2	8	0.5	54.64	54.65	54.57	54.57
3x3x3	27	0.333	54.65	54.64	54.88	54.88
4x4x4	64	0.25	54.65	54.64	54.88	54.88
5x5x5	125	0.2	54.64	54.64	54.87	54.86
