# Supplementary material for: Combining the Δ-Self-Consistent-Field and GW Methods for Predicting Core Electron Binding Energies in Periodic Solids
Source: J Chem Theory Comput. 2023 May 10;19(11):3276–83. doi: 10.1021/acs.jctc.3c00121 (PMC10269324; doi:10.1021/acs.jctc.3c00121)
Supplement: Supplementary file 2 — ct3c00121_si_002.zip [file ct3c00121_si_002.zip › Supplementary_data/Supplemental_tables_size_convergence/Magnesium.dat]

Supercell	Atoms per supercell	(Atoms per supercell)^(-1/3)	Mg 1s B.E., Eqn. 1, PBE	Mg 1s B.E., Eqn. 3, PBE	Mg 2p B.E., Eqn. 1, PBE	Mg 2p B.E., Eqn. 3, PBE
1x1x1	2	0.794	1300.48	1300.83	43.16	43.51
2x2x1	8	0.5	1300.75	1300.84	49.26	49.34
3x3x2	36	0.303	1300.84	1300.87	49.39	49.41
4x4x3	96	0.218	1300.87	1300.88	49.42	49.43
5x5x3	150	0.188	1300.87	1300.88	49.42	49.43
6x6x4	288	0.151	1300.87	1300.88	49.43	49.44
Supercell	Atoms per supercell	(Atoms per supercell)^(-1/3)	Mg 1s B.E., Eqn. 1, SCAN	Mg 1s B.E., Eqn. 3, SCAN	Mg 2p B.E., Eqn. 1, SCAN	Mg 2p B.E., Eqn. 3, SCAN
1x1x1	2	0.794	1302.85	1303.21	50.16	50.52
2x2x1	8	0.5	1303.11	1303.2	49.52	49.61
3x3x2	36	0.303	1303.22	1303.24	49.63	49.65
4x4x3	96	0.218	1303.24	1303.23	49.69	49.68
5x5x3	150	0.188	1303.25	1303.26	49.68	49.7
6x6x4	288	0.151	1303.25	1303.26	49.7	49.71
