# Supplementary material for: Combining the Δ-Self-Consistent-Field and GW Methods for Predicting Core Electron Binding Energies in Periodic Solids
Source: J Chem Theory Comput. 2023 May 10;19(11):3276–83. doi: 10.1021/acs.jctc.3c00121 (PMC10269324; doi:10.1021/acs.jctc.3c00121)
Supplement: Supplementary file 2 — ct3c00121_si_002.zip [file ct3c00121_si_002.zip › Supplementary_data/Supplemental_tables_size_convergence/Silicon.dat]

Supercell	Atoms per supercell	(Atoms per supercell)^(-1/3)	Si 2p B.E., Eqn. 1, PBE	Si 2p B.E., Eqn. 3, PBE	Si 2p B.E., Eqn. 1, SCAN	Si 2p B.E., Eqn. 3, SCAN
1x1x1	2	0.794	97.11	98.22	97.45	98.57
2x2x2	16	0.397	98.26	98.64	98.63	99
3x3x3	54	0.265	98.43	98.61	98.8	98.98
4x4x4	128	0.198	98.51	98.61	98.89	98.99
5x5x5	250	0.159	98.55	98.62	98.96	99.04
