# Supplementary material for: Combining the Δ-Self-Consistent-Field and GW Methods for Predicting Core Electron Binding Energies in Periodic Solids
Source: J Chem Theory Comput. 2023 May 10;19(11):3276–83. doi: 10.1021/acs.jctc.3c00121 (PMC10269324; doi:10.1021/acs.jctc.3c00121)
Supplement: Supplementary file 2 — ct3c00121_si_002.zip [file ct3c00121_si_002.zip › Supplementary_data/Supplemental_tables_size_convergence/Sodium.dat]

Supercell	Atoms per supercell	(Atoms per supercell)^(-1/3)	Na 1s B.E., Eqn. 1, PBE	Na 1s B.E., Eqn. 3, PBE	Na 2p B.E., Eqn. 1, PBE	Na 2p B.E., Eqn. 3, PBE
1x1x1	1	1	1069.45	1069.61	30.51	30.67
2x2x2	8	0.5	1069.65	1069.67	30.54	30.56
3x3x3	27	0.333	1069.67	1069.68	30.57	30.58
4x4x4	64	0.25	1069.68	1069.68	30.59	30.59
5x5x5	125	0.2	1069.68	1069.68	30.58	30.59
Supercell	Atoms per supercell	(Atoms per supercell)^(-1/3)	Na 1s B.E., Eqn. 1, SCAN	Na 1s B.E., Eqn. 3, SCAN	Na 2p B.E., Eqn. 1, SCAN	Na 2p B.E., Eqn. 3, SCAN
1x1x1	1	1	1071.37	1071.51	31.48	31.63
2x2x2	8	0.5	1071.55	1071.56	30.63	30.65
3x3x3	27	0.333	1071.56	1071.57	30.64	30.65
4x4x4	64	0.25	1071.58	1071.58	30.65	30.66
5x5x5	125	0.2	1071.57	1071.58	30.65	30.66
