# Supplementary material for: Combining the Δ-Self-Consistent-Field and GW Methods for Predicting Core Electron Binding Energies in Periodic Solids
Source: J Chem Theory Comput. 2023 May 10;19(11):3276–83. doi: 10.1021/acs.jctc.3c00121 (PMC10269324; doi:10.1021/acs.jctc.3c00121)
Supplement: Supplementary file 2 — ct3c00121_si_002.zip [file ct3c00121_si_002.zip › Supplementary_data/Supplemental_tables_size_convergence/graphite.dat]

Supercell	Atoms per supercell	(Atoms per supercell)^(-1/3)	C 1s B.E., Eqn. 1, PBE	C 1s B.E., Eqn. 3, PBE	C 1s B.E., Eqn. 1, SCAN	C 1s B.E., Eqn. 3, SCAN
1x1x1	4	0.63	282.39	284.26	283.26	285.11
2x2x2	32	0.315	283.1	283.78	283.92	284.61
3x3x3	108	0.21	283.28	283.62	284.09	284.44
4x4x4	256	0.157	283.37	283.56	284.18	284.38
2x2x1	16	0.397	282.48	283.45	283.24	284.22
4x4x2	128	0.198	283.14	283.45	283.95	284.26
6x6x3	432	0.132	283.3	283.45	284.11	284.26
