# Supplementary material for: Combining the Δ-Self-Consistent-Field and GW Methods for Predicting Core Electron Binding Energies in Periodic Solids
Source: J Chem Theory Comput. 2023 May 10;19(11):3276–83. doi: 10.1021/acs.jctc.3c00121 (PMC10269324; doi:10.1021/acs.jctc.3c00121)
Supplement: Supplementary file 2 — ct3c00121_si_002.zip [file ct3c00121_si_002.zip › Supplementary_data/Supplemental_tables_size_convergence/hex_BN.dat]

Supercell	Atoms per supercell	(Atoms per supercell)^(-1/3)	B 1s B.E., Eqn. 1, PBE	B 1s B.E., Eqn. 3, PBE	N 1s B.E., Eqn. 1, PBE	N 1s B.E., Eqn. 3, PBE
2x2x1	16	0.397	187.14	187.41	394.93	395.2
4x4x2	128	0.198	187.42	187.48	395.34	395.4
6x6x3	432	0.132	187.54	187.56	395.48	395.5
Supercell	Atoms per supercell	(Atoms per supercell)^(-1/3)	B 1s B.E., Eqn. 1, SCAN	B 1s B.E., Eqn. 3, SCAN	N 1s B.E., Eqn. 1, SCAN	N 1s B.E., Eqn. 3, SCAN
2x2x1	16	0.397	187.81	188.07	395.54	395.8
4x4x2	128	0.198	188.1	188.15	395.96	396.01
6x6x3	432	0.132	188.22	188.25	396.11	396.13
